# Supplementary material for: Contrasting Responses of Protistan Plant Parasites and Phagotrophs to Ecosystems, Land Management and Soil Properties
Source: Front Microbiol. 2020 Aug 5;11:1823. doi: 10.3389/fmicb.2020.01823 (PMC7422690; doi:10.3389/fmicb.2020.01823)
Supplement: Supplementary file 2 [file Data_Sheet_2.zip]

Archive with 5 entries (5 files):
- Figure S1.PDF
- Figure S2.PDF
- Figure S3.PDF
- Figure S4.PDF
- Figure S5.PDF
