# Supplementary material for: Contrasting Responses of Protistan Plant Parasites and Phagotrophs to Ecosystems, Land Management and Soil Properties
Source: Front Microbiol. 2020 Aug 5;11:1823. doi: 10.3389/fmicb.2020.01823 (PMC7422690; doi:10.3389/fmicb.2020.01823)
Supplement: Supplementary file 3 [file Data_Sheet_3.zip]

Archive with 6 entries (6 files):
- Table S1.pdf
- Table S2.pdf
- Table S3.pdf
- Table S4.pdf
- Table S5.xlsx
- Table S6.pdf
