# Supplementary material for: Contrasting Responses of Protistan Plant Parasites and Phagotrophs to Ecosystems, Land Management and Soil Properties
Source: Front Microbiol. 2020 Aug 5;11:1823. doi: 10.3389/fmicb.2020.01823 (PMC7422690; doi:10.3389/fmicb.2020.01823)
Supplement: Supplementary file 3 [file Data_Sheet_3.zip › Table S5.xlsx]

## Sheet: Database
Table S5. Database of the abundance of each OTU per sample. The taxonomic assignment (supergroup, class, order, family, genus and species) is provided according to the best hit by BLAST (PR2 database), with the % of similarity. Functional traits (morphology, nutrition and locomotion modes) were estimated to the genus level following Dumack et al. 2019.
OTUs	Representative_Sequence	total	AEF001_11	AEF001_17	AEF002_11	AEF002_17	AEF003_11	AEF003_17	AEF004_11	AEF004_17	AEF005_11	AEF005_17	AEF006_11	AEF006_17	AEF007_11	AEF007_17	AEF008_11	AEF008_17	AEF009_11	AEF009_17	AEF010_11	AEF010_17	AEF011_11	AEF011_17	AEF012_11	AEF012_17	AEF013_11	AEF013_17	AEF014_11	AEF014_17	AEF015_11	AEF015_17	AEF016_11	AEF016_17	AEF017_11	AEF017_17	AEF018_11	AEF018_17	AEF019_11	AEF019_17	AEF020_11	AEF020_17	AEF021_11	AEF021_17	AEF022_11	AEF022_17	AEF023_11	AEF023_17	AEF024_11
OTU0001	5_AEG021_Cer11	1231284	384	613	1765	832	3885	2083	7064	1918	2941	1307	3180	2414	2208	1421	3109	3883	3886	1791	3122	2582	443	870	1790	1129	2942	2258	1999	2378	1268	2061	2655	2571	1952	939	1604	1328	3918	2694	2985	3401	2353	2095	1820	2987	1885	1427	2499
OTU0002	2_AEG028_Cer11	1098435	1551	396	1680	1072	1965	2211	5497	1753	4322	1750	3275	3062	2970	1794	3739	2873	2430	1400	2880	2871	1902	1517	1982	2020	3193	2406	3515	2558	2892	3916	2943	2953	1488	1129	2796	1726	4653	4174	4722	3797	2077	2073	2848	3098	2439	1266	3293
OTU0003	4_SEG034_Cer11	960897	0	0	0	0	0	0	0	0	0	0	0	0	0	0	0	0	0	0	0	0	0	0	0	0	0	0	0	0	0	0	0	0	0	0	0	0	0	0	0	0	0	0	0	0	0	0	0
OTU0004	3_SEG025_Cer11	583606	0	0	0	0	0	0	0	0	0	0	0	0	0	0	0	0	0	0	0	0	0	0	0	0	0	0	0	0	0	0	0	0	0	0	0	0	0	0	0	0	0	0	0	0	0	0	0
OTU0005	1_AEG025_Cer11	580510	406	326	834	646	1976	891	4495	1662	1254	717	961	1238	840	1076	1132	1277	1349	1127	1642	968	673	633	951	666	1367	1081	1179	1393	1176	987	1414	1566	965	715	952	1008	2313	1532	1568	1674	1199	1382	1456	1651	543	805	1143
OTU0006	9_SEF032_Cer17	395975	1072	703	1383	626	1594	768	2195	964	1061	758	624	687	872	1349	1300	986	805	752	990	1430	225	759	876	801	804	1120	1241	1261	929	1279	841	1108	629	670	616	1079	1723	1417	1410	1840	1099	957	774	1170	460	875	944
OTU0007	177_HEF011_Cer11	328203	694	1090	614	326	1141	584	1748	553	755	296	717	761	940	750	979	963	788	459	975	571	663	759	777	390	959	671	757	926	668	534	969	827	652	552	913	660	1527	1035	624	795	643	531	922	859	548	425	887
OTU0008	2420_SEF001_Cer11	324172	2958	1620	1303	464	1289	489	566	218	1105	245	353	108	1450	515	835	938	551	406	2569	1133	3769	1370	1916	901	1941	1077	1240	583	888	906	370	403	237	224	602	232	724	216	268	640	99	115	227	160	141	117	747
OTU0009	7_AEG037_Cer11	220896	50	8	146	140	792	841	1984	424	791	416	985	419	498	285	828	464	530	374	631	283	58	61	434	364	348	323	684	616	880	935	644	685	295	266	679	383	916	352	1018	641	647	527	467	627	453	344	634
OTU0010	2_HEG023_Cer17	219969	754	446	378	83	384	188	550	152	289	173	159	153	311	260	218	207	208	133	408	300	485	436	474	357	201	261	315	605	304	291	162	249	162	67	383	240	361	371	222	337	202	542	140	88	115	165	284
OTU0011	51_HEF040_Cer17	212995	369	259	416	214	754	433	1147	280	1292	405	651	343	957	450	689	499	1183	708	451	548	377	333	1094	550	794	388	586	670	810	986	608	768	411	322	1064	428	1226	606	790	761	474	363	544	486	440	364	782
OTU0012	1_AEG046_Cer11	193495	0	0	0	0	0	0	0	0	0	0	0	0	0	0	0	0	0	0	0	0	0	0	0	0	0	0	0	0	0	0	0	0	0	0	0	0	0	0	0	0	0	0	0	0	0	0	0
OTU0013	9_HEG044_Cer11	186180	79	50	300	171	616	406	1547	499	453	166	273	497	250	485	449	458	503	489	374	292	102	240	290	241	400	361	335	388	255	753	336	729	333	281	323	348	553	411	506	610	566	580	496	767	233	297	455
OTU0014	5_HEG010_Cer11	148669	2	9	15	309	57	858	9	197	23	248	23	109	15	372	12	260	10	178	65	1547	20	29	43	492	43	405	9	296	21	1062	9	580	7	164	37	530	45	700	14	653	18	145	34	502	8	190	33
OTU0015	10_AEG017_Cer11	142732	235	64	415	208	682	193	228	103	179	93	83	53	46	103	194	95	53	17	503	766	34	60	270	276	142	94	459	500	266	326	106	272	168	161	114	166	177	64	201	122	135	130	85	157	61	117	230
OTU0016	77_HEF035_Cer17	135565	179	239	247	307	757	595	1071	471	383	436	235	583	278	621	427	436	396	448	220	776	232	184	249	337	440	230	377	318	310	791	328	391	286	326	276	393	812	595	427	627	364	486	243	783	142	283	386
OTU0017	2709_SEF026_Cer11	132402	176	362	178	32	365	41	223	42	443	361	192	312	202	94	286	242	486	245	376	180	158	254	658	130	595	171	163	96	291	133	273	109	57	34	310	76	442	352	162	182	94	132	458	162	600	139	293
OTU0018	18_SEF029_Cer17	130427	601	597	145	67	195	109	326	72	182	129	113	60	155	134	121	52	119	69	192	93	332	364	322	464	142	144	174	119	133	216	64	80	105	16	201	122	210	181	118	113	81	58	55	41	54	34	153
OTU0019	7_HEG033_Cer11	128597	79	210	417	160	459	269	489	97	254	110	321	85	514	378	452	488	563	287	600	428	20	265	383	265	759	338	280	263	451	575	319	411	188	125	245	258	337	327	232	356	153	145	323	194	116	116	240
OTU0020	1829_SEF037_Cer11	128319	1172	977	394	119	401	166	498	79	118	81	141	82	205	170	184	160	201	180	619	345	977	1117	327	169	386	231	245	210	160	104	137	128	128	53	156	99	211	211	128	170	131	84	102	145	65	59	183
OTU0021	2652_SEF041_Cer11	123407	1365	298	142	206	776	406	1825	223	534	205	571	252	535	470	495	498	934	418	574	572	1956	1351	475	314	620	607	379	336	561	157	497	252	631	171	710	344	1503	736	453	513	946	441	295	370	353	147	688
OTU0022	3_AEG035_Cer11	122390	0	0	0	0	0	0	0	0	0	0	0	0	0	0	0	0	0	0	0	0	0	0	0	0	0	0	0	0	0	0	0	0	0	0	0	0	0	0	0	0	0	0	0	0	0	0	0
OTU0023	24_SEG034_Cer17	117592	130	48	109	99	303	158	927	171	204	148	134	200	126	140	252	290	264	157	265	294	144	138	149	224	210	107	250	310	171	305	251	210	193	90	153	167	522	329	378	513	200	252	211	257	120	221	206
OTU0024	6_SEF021_Cer17	115116	50	1634	52	194	23	217	15	69	17	48	15	109	26	856	23	652	32	231	59	392	104	2081	43	1343	61	721	15	238	25	154	15	418	23	40	9	142	36	527	42	106	18	18	79	80	6	30	15
OTU0025	78_SEF032_Cer17	113996	309	81	321	226	520	292	681	354	593	267	301	457	286	502	358	228	312	259	493	291	106	110	450	322	431	265	462	448	237	424	327	402	199	236	446	421	663	436	353	429	197	220	321	324	188	263	371
OTU0026	31_AEF001_Cer17	107308	827	2150	245	157	222	61	209	96	75	87	55	115	225	485	319	82	223	187	227	109	408	1751	190	148	274	390	41	77	122	345	198	534	92	132	66	89	179	181	64	174	19	17	57	131	88	210	234
OTU0027	1_AEG045_Cer11	105207	0	0	0	0	0	0	0	0	0	0	0	0	0	0	0	0	0	0	0	0	0	0	0	0	0	0	0	0	0	0	0	0	0	0	0	0	0	0	0	0	0	0	0	0	0	0	0
OTU0028	171_HEF046_Cer11	103793	2052	1801	4	1	12	0	20	0	8	6	9	4	13	0	17	1	24	20	30	11	3059	4358	268	142	14	18	18	428	21	13	13	19	4	2	589	301	315	3	8	7	9	4	14	3	12	1	17
OTU0029	4_AEF035_Cer17	98906	275	142	90	70	126	23	379	64	53	51	44	51	53	50	141	59	88	45	41	111	33	82	102	21	85	8	79	13	90	127	52	152	50	53	54	143	128	206	197	213	170	277	152	90	44	64	144
OTU0030	35_SEG040_Cer17	92428	78	53	12	30	21	0	5	1	1	4	3	0	12	0	2	1	3	1	11	0	1	2	44	5	10	3	8	115	8	1	12	1	4	0	25	36	45	44	21	67	0	18	0	1	3	2	27
OTU0031	57_AEG034_Cer17	88132	4	10	1	102	7	93	38	475	14	217	14	416	8	185	8	357	18	424	4	223	2	43	0	97	0	14	10	302	10	321	18	237	9	254	18	360	20	694	29	501	44	444	11	459	6	367	6
OTU0032	8_HEF014_Cer17	83916	193	140	99	53	132	179	248	72	208	220	114	157	230	220	104	108	314	208	121	100	547	150	174	235	77	117	201	268	107	210	188	377	100	67	195	216	279	335	159	232	121	148	84	60	93	132	202
OTU0033	2591_SEF010_Cer11	83796	2882	1333	6	2	13	3	13	2	10	1	4	0	10	1	16	3	6	2	7	2	1250	1010	51	9	19	5	5	3	9	1	6	5	1	1	2	8	4	2	0	1	2	2	0	3	0	0	1
OTU0034	1987_AEF047_Cer11	83480	10	4	119	55	172	42	634	69	600	81	252	187	440	47	522	423	808	151	604	57	49	161	460	108	650	111	365	89	495	190	279	301	171	26	230	55	407	186	491	109	305	69	359	58	423	72	517
OTU0035	6_AEG009_Cer11	82220	0	1	0	0	0	1	2	0	0	31	1	0	0	0	0	0	0	0	0	1	2	0	3	1	3	0	58	57	0	1	1	1	0	0	0	34	2	3	0	1	1	2	1	0	17	0	1
OTU0036	10_SEF020_Cer17	82011	804	1291	320	152	98	145	50	48	16	32	19	89	322	112	125	126	46	67	274	133	613	1047	213	398	319	414	112	114	82	115	116	309	26	29	31	49	23	15	9	4	5	11	18	4	25	16	100
OTU0037	3837_AEF035_Cer11	81169	289	238	155	81	217	87	495	196	620	214	529	191	335	239	174	223	344	267	286	214	109	108	245	125	188	233	197	190	348	239	304	633	112	154	370	173	478	306	236	288	181	209	292	233	280	149	280
OTU0038	1614_HEF012_Cer11	79151	717	502	432	161	288	186	117	35	305	101	74	153	450	220	411	542	402	119	421	325	216	1233	596	392	528	368	298	231	132	62	126	175	20	13	109	19	238	43	27	16	19	19	122	43	75	20	247
OTU0039	15_AEG038_Cer17	78260	201	284	227	61	218	67	477	121	190	95	187	114	200	111	181	309	169	154	330	170	469	338	220	110	289	207	128	189	128	133	183	344	126	62	213	138	288	159	149	128	115	144	210	46	93	87	256
OTU0040	13_AEG014_Cer11	76410	0	0	0	0	0	0	0	0	0	0	0	0	0	0	0	0	0	0	0	0	0	0	0	0	0	0	0	0	0	0	0	0	0	0	0	0	0	0	0	0	0	0	0	0	0	0	0
OTU0041	29_SEG030_Cer17	75867	25	10	37	62	267	86	296	87	178	127	87	89	190	202	169	209	274	244	109	86	10	73	211	72	141	177	105	259	301	190	147	340	80	83	169	350	275	145	210	351	161	234	198	140	62	109	133
OTU0042	4_SEG005_Cer11	75549	30	41	77	52	129	57	321	98	112	26	40	25	65	69	101	104	68	24	162	129	36	13	54	58	96	34	97	122	78	66	48	56	63	9	52	71	117	139	78	142	128	173	130	98	48	27	122
OTU0043	7_HEG049_Cer11	74415	6	4	56	38	253	79	222	417	135	76	211	88	116	131	211	208	239	84	194	136	9	6	277	97	245	151	69	102	61	115	123	231	106	199	163	89	147	275	111	118	168	182	172	179	69	70	101
OTU0044	14_HEG043_Cer17	68886	8	3	73	19	156	121	528	215	192	86	156	129	139	84	162	302	311	140	170	132	17	2	116	40	238	275	128	207	263	296	227	102	147	87	147	146	279	274	229	398	150	216	250	167	208	107	328
OTU0045	1_HEG014_Cer11	61097	0	0	0	0	0	0	0	0	0	0	0	0	0	0	0	0	0	0	0	0	0	0	0	0	0	0	0	0	0	0	0	0	0	0	0	0	0	0	0	0	0	0	0	0	0	0	0
OTU0046	22_SEG044_Cer11	60926	2	2	22	51	46	40	163	89	567	47	101	117	45	64	92	54	68	30	32	14	3	2	45	60	67	60	37	44	43	109	88	267	97	45	194	13	123	108	410	340	250	45	188	38	35	27	32
OTU0047	19_HEG040_Cer11	60708	176	86	362	74	294	157	109	81	519	48	82	53	129	59	88	42	198	56	291	128	579	166	362	253	290	71	281	304	134	190	60	61	68	18	370	122	172	53	62	101	81	31	65	46	47	10	141
OTU0048	2340_HEF041_Cer11	60632	129	48	254	136	327	107	376	137	168	55	86	60	78	108	143	85	202	138	246	207	109	91	173	133	109	43	574	185	89	89	114	85	87	42	125	58	155	111	89	151	107	116	131	92	32	84	159
OTU0049	6_SEG010_Cer17	58067	0	0	0	0	0	0	0	0	0	0	0	0	0	0	0	0	0	0	0	0	0	0	0	0	0	0	0	0	0	0	0	0	0	0	0	0	0	0	0	0	0	0	0	0	0	0	0
OTU0050	3176_AEF012_Cer11	56752	3	32	0	36	29	12	23	16	3	5	1	4	1	0	3	3	156	34	90	32	550	515	834	73	107	41	2503	7496	125	24	186	55	30	6	1384	677	216	37	92	21	46	13	40	3	29	6	93
OTU0051	3_SEF035_Cer17	56654	56	1349	7	79	3	223	3	33	1	95	1	113	2	286	6	241	9	139	5	216	45	1959	7	211	2	100	7	85	2	166	4	80	1	60	1	124	12	100	0	27	1	4	0	41	2	61	6
OTU0052	22_AEG047_Cer11	55287	8	0	63	52	64	17	120	6	25	28	6	37	9	27	44	49	21	38	17	26	5	35	13	12	22	23	53	71	24	66	30	11	18	23	34	36	29	30	10	36	53	72	14	42	12	26	25
OTU0053	13_HEG028_Cer17	54664	5	3	14	40	142	45	382	23	112	79	57	200	138	160	169	10	72	58	190	77	19	3	48	6	59	412	44	14	108	1	104	78	157	10	107	39	105	265	129	100	195	31	124	7	100	60	92
OTU0054	140_SEG025_Cer11	54553	12	5	60	45	194	87	453	75	111	98	107	183	76	80	100	100	135	100	102	97	6	26	90	55	164	38	161	230	73	62	50	42	70	17	126	103	158	96	160	90	182	154	203	131	29	59	117
OTU0055	3_HEF038_Cer17	52637	0	12	0	4	10	1170	2	34	0	30	2	6	50	261	1	30	0	18	1	1	0	2	7	46	1	4	8	3	0	1	50	65	3	10	2	7	3	9	1	59	18	3	3	29	1	4	75
OTU0056	86_AEG046_Cer17	52320	69	7	48	37	150	89	410	44	88	94	172	101	91	38	81	12	45	22	103	85	20	54	75	87	69	12	109	226	143	61	205	124	55	41	71	80	219	179	181	60	156	186	114	3	99	138	112
OTU0057	27_AEF007_Cer17	50209	173	133	154	234	241	251	159	113	179	60	129	91	279	341	114	257	494	252	208	259	117	168	197	227	211	159	132	177	173	455	92	358	85	83	141	158	272	197	54	171	69	128	30	44	37	47	614
OTU0058	3_AEG012_Cer11	48112	30	29	50	24	110	104	311	65	93	132	231	78	75	55	63	23	21	51	72	145	2	2	48	24	78	63	63	62	73	141	99	98	149	116	133	101	188	190	142	140	92	76	88	155	62	75	213
OTU0059	36_SEG014_Cer11	47673	5	1	45	38	122	21	289	73	101	26	74	145	58	66	149	133	110	80	48	107	9	1	67	16	46	143	92	36	39	80	145	4	69	57	72	54	134	126	126	181	170	102	186	93	56	35	95
OTU0060	3161_AEF030_Cer11	47635	59	25	43	29	85	192	276	19	254	110	276	97	113	38	77	28	96	60	65	38	277	65	83	57	66	76	199	121	47	2	96	47	110	59	303	107	329	70	213	46	72	19	35	6	29	31	111
OTU0061	1_SEF018_Cer17	46764	473	293	56	18	59	32	7	2	25	3	5	2	21	9	35	58	44	28	64	2	504	252	68	189	72	4	40	56	35	7	17	37	5	2	54	8	23	1	4	4	0	2	4	15	7	0	20
OTU0062	540_AEG035_Cer11	46574	23	2	57	30	123	47	119	27	129	109	80	158	87	49	141	147	144	124	174	99	31	60	154	100	285	61	104	53	88	81	77	83	50	17	108	84	169	134	113	97	86	119	232	75	351	100	152
OTU0063	9_SEF030_Cer17	46434	170	268	30	5	19	17	16	20	45	26	30	69	19	18	25	13	154	62	42	13	427	316	127	75	20	5	51	23	17	7	23	1	16	27	47	33	39	48	6	38	3	17	7	3	6	12	41
OTU0064	2286_SEF045_Cer11	44131	70	14	156	80	1179	138	62	143	54	376	70	72	265	147	281	453	506	184	331	704	124	130	403	147	264	211	181	48	194	74	272	264	70	153	84	49	226	31	12	84	16	3	11	128	95	51	79
OTU0065	90_SEG023_Cer11	43652	0	0	0	0	0	0	0	0	0	0	0	0	0	0	0	0	0	0	0	0	0	0	0	0	0	0	0	0	0	0	0	0	0	0	0	0	0	0	0	0	0	0	0	0	0	0	0
OTU0066	36_SEG016_Cer17	43466	76	73	49	58	150	48	242	112	44	36	24	35	41	62	69	80	40	50	62	266	30	35	61	74	80	181	115	104	47	158	47	63	36	42	37	36	125	164	56	97	113	185	45	64	20	87	63
OTU0067	28_SEG050_Cer17	43114	50	1	3	0	5	0	11	0	5	0	1	0	3	0	1	0	3	1	0	1	0	14	14	16	1	0	6	0	1	0	1	0	6	2	4	6	4	0	5	1	5	6	6	67	1	1	16
OTU0068	23_HEG010_Cer17	40012	7	1	8	10	41	21	257	98	118	68	51	45	74	50	110	96	98	83	20	15	7	1	15	48	31	63	48	33	34	11	84	17	51	143	30	68	127	120	167	273	134	179	165	343	37	6	69
OTU0069	4_SEG048_Cer17	39349	24	35	14	11	78	24	387	56	81	31	43	37	60	68	158	157	82	67	60	23	4	105	26	38	33	35	26	88	77	73	70	56	66	27	26	45	83	69	45	119	36	43	49	116	33	51	56
OTU0070	14_HEG006_Cer17	38541	0	0	0	0	0	0	0	1	0	0	0	0	0	0	0	0	0	0	0	0	0	0	0	0	0	0	0	0	0	0	0	0	0	0	0	0	0	0	0	0	0	0	0	0	0	0	0
OTU0071	21_HEG025_Cer17	38331	0	0	0	0	0	0	0	0	0	0	0	0	0	0	0	0	0	0	0	0	0	0	0	0	0	0	0	0	0	0	0	0	0	0	0	0	0	0	0	0	0	0	0	0	0	0	0
OTU0072	7_AEG044_Cer11	38329	32	10	68	16	144	53	56	37	208	68	77	66	121	60	92	22	78	20	283	71	24	44	163	27	211	74	83	29	69	55	56	21	49	18	153	64	166	41	93	46	42	6	44	108	42	2	79
OTU0073	30_HEG020_Cer11	36642	4	4	39	32	94	39	126	115	75	14	87	27	70	91	123	358	127	128	75	121	4	41	58	22	121	26	85	85	71	140	119	124	43	21	61	23	125	107	65	136	74	64	89	153	79	121	83
OTU0074	2_SEG002_Cer11	35630	0	0	0	0	0	0	0	0	0	0	0	0	0	0	0	0	0	0	0	0	0	0	0	0	0	0	0	0	0	0	0	0	0	0	0	0	0	0	0	0	0	0	0	0	0	0	0
OTU0075	26_HEG025_Cer11	35096	0	0	0	0	0	0	1	2	0	0	0	0	0	7	0	13	0	3	0	1	0	0	0	0	0	1	3	0	1	36	0	8	1	0	7	0	69	0	1	1	0	27	0	0	20	0	43
OTU0076	1_AEG048_Cer17	34495	2	0	0	0	2	1	2	2	1	0	2	2	1	2	1	2	2	2	0	0	0	1	1	1	1	4	1	0	3	3	1	1	0	2	1	3	1	7	1	3	0	5	0	3	0	2	1
OTU0077	33_SEG038_Cer17	34346	31	92	55	1	59	41	33	15	1	5	7	17	20	33	31	1	40	14	38	34	20	73	64	23	13	7	27	10	14	49	17	12	5	1	3	20	29	16	2	16	2	3	6	0	6	5	44
OTU0078	74_HEG047_Cer17	33456	4	0	1	15	3	0	10	0	0	0	0	0	1	12	4	18	1	0	0	1	0	0	3	0	0	0	3	0	1	19	0	0	1	8	9	1	32	0	1	0	5	0	0	0	0	0	6
OTU0079	49_AEF010_Cer17	33048	0	10	1	57	5	58	26	194	3	141	9	261	1	194	2	140	2	96	2	61	0	7	1	52	3	74	6	198	2	71	3	225	5	111	2	121	7	273	9	43	2	297	2	219	2	123	6
OTU0080	7_SEG017_Cer11	31939	1	2	26	38	42	28	37	40	11	15	24	44	18	128	17	59	9	20	64	79	1	4	19	33	49	20	15	40	16	223	14	122	22	82	48	52	30	84	23	25	79	28	64	104	28	20	13
OTU0081	30_HEF016_Cer17	31628	116	273	3	1	3	6	8	25	350	426	7	19	16	99	53	230	258	194	3	2	18	538	18	118	3	1	3	56	8	2	154	75	18	2	96	258	56	38	5	43	3	3	3	26	11	27	8
OTU0082	2666_AEF043_Cer11	31547	1	0	24	6	77	22	344	26	33	11	42	16	42	12	93	68	66	38	27	10	3	15	21	15	23	13	36	45	100	20	134	39	84	48	45	25	163	158	103	205	77	27	88	62	41	30	62
OTU0083	1_SEG050_Cer11	31044	6	0	32	8	52	13	101	40	24	6	20	78	20	19	55	45	22	50	52	58	1	32	11	12	17	1	22	38	23	76	12	106	11	7	15	16	31	6	15	7	35	54	37	68	8	19	31
OTU0084	40_HEG016_Cer17	30675	1	0	9	0	8	0	37	13	34	3	13	6	2	2	4	0	1	14	1	0	1	0	2	5	9	1	5	11	0	0	25	58	1	0	9	7	5	8	9	22	2	12	22	0	3	0	3
OTU0085	34_AEG007_Cer11	30187	6	6	13	8	111	24	340	79	61	30	16	76	35	53	53	92	38	63	20	25	5	15	33	23	40	23	45	52	39	53	53	32	48	34	42	26	162	99	110	180	176	164	44	69	20	7	43
OTU0086	61_SEG016_Cer17	30152	0	0	0	0	0	0	0	0	0	0	0	0	0	0	0	0	0	0	0	0	0	0	0	0	0	0	0	0	0	0	0	0	0	0	0	0	0	0	0	0	0	0	0	0	0	0	0
OTU0087	29_HEG022_Cer17	30074	1	0	21	29	47	31	78	51	4	63	15	20	35	75	38	181	17	52	17	42	151	28	25	19	12	0	12	49	44	114	22	62	16	97	143	50	96	179	67	174	47	181	41	34	24	75	28
OTU0088	3_SEG011_Cer17	29958	0	0	0	0	0	0	0	0	0	0	0	0	0	0	0	0	0	0	0	0	0	0	0	0	0	0	0	0	0	0	0	1	0	0	0	0	0	0	0	0	0	0	0	0	0	0	0
OTU0089	2821_AEF007_Cer11	29452	15	5	222	212	348	71	82	26	240	94	350	24	201	15	30	56	56	58	445	121	8	2	143	31	272	29	186	158	49	223	48	52	100	37	295	93	227	221	53	39	91	13	14	3	89	42	112
OTU0090	10_SEF016_Cer17	29368	53	15	48	21	16	6	190	48	104	34	17	0	15	15	9	10	17	13	45	1	413	49	7	9	4	4	65	27	8	5	4	8	15	10	118	94	36	68	36	1	73	62	64	0	9	14	38
OTU0091	56_SEF019_Cer17	29355	1	243	0	1	0	0	0	0	0	1	0	1	0	1	0	0	0	8	0	1	5	1186	0	12	0	35	0	7	0	5	0	13	0	1	0	1	0	3	0	2	0	0	0	1	0	1	0
OTU0092	2075_HEF050_Cer11	28667	8	1	3	1	11	1	75	73	79	3	42	38	7	20	14	3	75	73	8	1	4	2	10	1	5	0	4	2	21	2	12	59	63	101	26	4	21	11	267	132	52	52	66	81	13	18	25
OTU0093	4_HEG037_Cer17	28623	1	1	1	0	2	126	170	237	1	1	0	10	2	47	268	22	24	239	5	25	2	2	1079	1	16	1	2	0	4	74	47	89	1	2	3	4	16	6	291	431	231	8	45	168	49	32	6
OTU0094	13_AEF050_Cer17	28314	29	17	31	167	112	103	175	67	39	24	16	81	193	441	94	103	149	90	66	69	16	12	22	83	79	9	32	60	179	260	100	915	67	107	25	58	110	166	19	27	22	29	8	54	29	54	96
OTU0095	67_SEF006_Cer11	27924	351	199	68	27	159	23	201	3	71	12	55	53	143	103	91	7	121	79	195	62	60	38	77	55	124	34	50	29	138	65	72	13	34	9	53	48	115	36	18	18	29	1	17	38	30	9	111
OTU0096	44_HEG013_Cer17	27709	0	0	0	0	0	0	0	0	0	0	0	0	0	0	0	0	0	0	0	0	0	0	0	0	0	0	0	0	0	0	0	0	0	0	0	0	0	0	0	0	0	0	0	0	0	0	0
OTU0097	27_SEG021_Cer17	27168	2	0	49	23	26	17	18	1	8	39	35	11	95	33	56	8	134	30	310	142	4	0	80	71	129	3	110	104	38	2	39	1	28	35	88	37	88	5	5	1	3	1	4	1	13	1	38
OTU0098	111_SEF047_Cer17	26617	39	28	14	2	134	49	260	86	64	98	53	192	41	92	58	10	123	130	13	56	19	4	14	44	332	29	18	3	12	4	193	325	43	84	52	54	132	80	92	294	16	14	34	156	30	45	32
OTU0099	2140_AEF037_Cer11	26253	4	2	48	25	126	66	186	50	215	126	218	74	158	71	53	47	157	54	68	76	23	1	55	39	79	44	53	122	244	91	58	35	96	86	212	108	270	149	258	216	64	23	234	89	93	39	118
OTU0100	6_AEF030_Cer17	26020	180	47	62	8	91	39	61	68	43	24	21	6	48	24	38	93	23	12	94	90	28	134	51	98	23	104	36	32	32	35	43	116	22	20	18	32	77	47	49	71	23	40	11	95	20	21	53
OTU0101	129_AEG011_Cer11	25312	0	0	0	0	0	0	0	0	0	0	0	0	0	0	0	0	0	0	0	0	0	0	0	0	0	0	0	0	0	0	0	0	0	0	0	0	0	0	0	0	0	0	0	0	0	0	0
OTU0102	33_AEG001_Cer11	25208	0	0	0	0	0	0	0	0	0	0	0	0	0	0	0	0	0	0	0	0	0	0	0	0	0	0	0	0	0	0	0	0	0	0	0	0	0	0	0	0	0	0	0	0	0	0	0
OTU0103	15_HEG014_Cer17	24831	0	0	0	0	0	0	0	0	0	0	0	0	0	0	0	0	0	0	0	0	0	0	0	0	0	0	0	0	0	0	0	0	0	0	0	0	0	0	0	0	0	0	0	0	0	0	0
OTU0104	4_HEF028_Cer17	24576	22	20	7	9	29	54	247	30	46	66	71	52	73	27	120	236	122	26	2	29	17	0	34	62	7	38	15	71	12	5	268	204	53	44	92	93	165	100	309	142	123	47	279	32	239	85	41
OTU0105	2_SEG048_Cer11	24363	0	0	0	0	0	0	0	0	0	0	0	0	0	0	0	0	0	2	0	0	0	0	0	0	0	0	0	0	0	0	0	0	0	0	0	0	0	0	0	0	0	0	0	0	0	0	0
OTU0106	20_HEG030_Cer11	24008	2	0	47	35	120	97	34	22	64	29	87	13	42	44	29	43	21	24	106	184	11	3	67	61	120	61	26	47	40	125	52	77	33	25	47	52	77	78	27	75	36	28	76	61	19	20	109
OTU0107	1854_HEF022_Cer11	23774	4	3	144	174	100	61	63	24	55	26	88	1	151	73	117	52	113	24	232	167	5	1	72	25	139	91	59	22	102	133	56	91	42	41	50	26	209	73	46	37	17	46	64	61	34	59	118
OTU0108	1932_HEF036_Cer11	23612	34	4	37	18	62	40	131	37	123	51	81	35	88	43	106	79	182	83	75	64	22	16	166	59	134	60	98	120	73	100	97	99	56	41	125	46	180	56	88	80	74	40	64	83	69	49	133
OTU0109	16_SEG005_Cer11	23322	5	1	35	12	153	19	182	62	46	62	113	88	48	38	56	6	21	22	20	5	4	0	23	27	3	1	34	3	196	51	32	73	91	31	67	40	120	168	71	46	52	32	35	57	34	45	32
OTU0110	177_HEF043_Cer17	23271	0	2	0	42	3	11	40	143	5	93	8	87	2	126	5	34	9	128	4	4	0	4	0	4	3	6	1	101	4	123	14	174	7	142	1	58	2	105	16	1094	2	85	3	145	4	188	4
OTU0111	1123_HEF029_Cer11	23238	12	23	49	27	70	51	181	18	115	8	89	64	56	30	86	23	187	43	80	59	7	44	52	27	47	2	56	45	110	203	160	46	44	26	141	52	159	58	129	116	74	20	157	2	51	15	71
OTU0112	76_SEF005_Cer17	23021	81	69	18	15	20	11	5	1	5	3	2	1	2	0	17	1	0	2	14	8	156	1	79	59	28	77	13	9	4	15	8	3	1	1	26	7	2	6	11	3	4	1	2	0	5	1	9
OTU0113	2581_AEF020_Cer11	22750	10	5	35	21	92	26	183	78	67	45	59	30	46	45	26	353	54	35	93	41	38	0	16	10	12	35	23	61	13	28	406	45	79	8	23	48	198	155	97	84	102	74	24	134	51	49	51
OTU0114	33_SEG045_Cer17	22414	0	0	0	0	0	0	0	0	0	0	0	0	0	0	0	0	0	0	0	0	0	0	0	0	0	0	0	0	0	0	0	0	0	0	0	0	0	0	0	0	0	0	0	0	0	0	0
OTU0115	348_HEG043_Cer11	22402	12	29	9	55	37	18	30	12	10	18	7	19	0	6	37	22	19	21	26	52	3	0	8	10	22	25	7	3	18	96	3	41	4	5	7	29	9	18	3	1	21	12	11	12	5	17	19
OTU0116	237_HEG025_Cer11	22162	32	59	49	44	109	11	91	60	65	22	28	56	49	106	64	45	26	49	40	128	3	30	58	72	51	1	53	128	29	174	69	44	30	15	24	74	84	38	30	48	77	75	34	21	31	52	71
OTU0117	151_SEF030_Cer17	22145	6	331	0	36	3	101	2	83	0	10	0	24	0	4	0	17	0	39	0	33	0	746	4	85	0	126	0	11	0	46	0	27	0	19	0	4	0	10	1	33	0	0	0	4	0	6	1
OTU0118	116_AEG030_Cer17	22001	2	1	4	9	25	20	129	43	53	13	42	64	12	24	83	118	46	35	10	0	2	1	15	10	32	48	23	33	21	30	117	147	50	62	75	20	49	35	106	81	57	107	140	70	85	33	23
OTU0119	3_AEG029_Cer11	21875	0	0	0	0	0	0	0	0	0	0	0	0	0	0	0	0	0	0	0	0	0	0	0	0	0	0	0	0	0	0	0	0	0	0	0	0	0	0	0	0	0	0	0	0	0	0	0
OTU0120	87_SEF016_Cer17	21836	143	60	79	5	63	0	22	1	32	15	43	10	126	10	96	10	94	13	58	4	168	89	114	107	72	30	43	37	84	19	51	17	19	4	70	19	119	12	13	19	14	2	44	2	41	11	49
OTU0121	1_HEG040_Cer17	21508	0	0	0	0	0	0	0	0	0	0	0	0	0	0	0	0	0	0	0	0	0	0	0	0	0	0	0	0	0	1	0	0	0	0	0	0	0	0	0	0	0	0	0	1	0	0	0
OTU0122	24_SEF027_Cer17	21393	108	249	24	25	37	70	77	95	39	20	43	51	75	56	33	31	32	37	24	21	65	77	85	70	28	77	22	77	62	61	25	22	60	70	71	99	99	165	61	64	46	59	62	63	18	34	28
OTU0123	22_HEG028_Cer17	21271	1	0	0	0	3	1	5	60	1	1	149	0	3	0	1	2	94	23	3	0	1	0	4	0	0	1	8	0	1	0	1	2	2	11	3	0	2	7	4	4	18	2	48	103	1	1	1
OTU0124	2475_AEF038_Cer11	21210	2	2	13	53	3	10	29	13	223	7	18	14	12	16	58	7	67	8	8	211	1	1	4	8	125	8	21	5	5	41	4	64	26	77	65	18	26	13	60	153	3	65	31	10	9	18	5
OTU0125	250_AEF025_Cer17	21002	4	0	1	42	25	71	162	77	59	4	18	36	15	20	67	51	17	41	1	1	1	1	5	1	1	0	4	20	18	14	94	130	37	60	11	22	75	31	76	105	183	84	50	120	29	101	37
OTU0126	20_HEG012_Cer17	20948	0	0	0	0	0	0	0	0	0	0	0	0	0	0	0	0	0	1	0	0	0	0	0	0	0	0	0	0	0	0	0	0	0	0	0	0	0	0	0	0	0	0	0	0	0	0	0
OTU0127	40_AEG022_Cer11	20931	178	3	1	0	1	0	2	3	2	0	2	1	1	1	6	3	1	0	1	3	92	276	1	4	5	3	1	2	5	3	3	5	1	0	12	3	1	4	3	2	0	1	0	0	1	0	2
OTU0128	21_AEG029_Cer17	20705	96	70	31	7	45	36	48	34	31	10	31	14	53	34	29	11	63	20	153	56	160	128	83	16	63	26	77	25	33	59	36	13	19	7	40	13	48	16	40	27	23	16	70	0	25	11	132
OTU0129	2496_SEF017_Cer11	20109	4	2	1	0	0	0	1	0	1	2	1	0	0	0	0	0	0	0	1	1	1	32	2	0	9	2	1	1	6	0	0	0	1	0	0	0	0	1	0	0	0	0	1	0	0	0	0
OTU0130	5181_AEF004_Cer11	20058	9	2	65	28	65	74	77	38	34	4	27	20	57	28	45	51	22	22	70	76	47	21	57	17	74	51	31	137	18	25	27	17	30	4	52	15	74	54	22	11	24	21	15	47	20	24	42
OTU0131	3171_AEF013_Cer11	20023	2	6	3	1	0	1	5	19	0	22	2	0	4	2	3	2	11	2	15	2	526	11	33	37	442	55	189	265	12	4	13	4	2	1	147	219	13	6	14	5	4	2	16	6	10	7	16
OTU0132	2908_SEF025_Cer11	20005	125	64	122	39	43	12	17	14	28	24	10	28	17	4	39	33	61	29	123	65	22	200	101	14	158	28	67	49	20	45	6	63	15	13	41	20	28	4	23	6	22	4	11	15	1	0	25
OTU0133	2210_HEF009_Cer11	19706	80	3	74	20	78	52	96	21	122	49	39	22	97	60	74	76	162	84	68	102	55	43	258	77	178	64	126	95	77	97	77	98	32	32	114	41	153	35	53	62	30	21	47	42	39	28	105
OTU0134	8_SEF011_Cer17	19461	121	213	3	1	4	2	9	1	3	6	4	0	12	7	1	1	1	3	31	6	13	119	6	4	5	25	9	5	20	14	7	8	6	0	16	2	7	3	0	1	0	2	2	1	3	1	0
OTU0135	13_SEF047_Cer17	19099	13	23	20	8	16	72	11	152	24	57	10	106	39	451	70	121	54	180	6	172	3	8	41	165	38	90	21	33	5	68	44	195	6	65	18	95	79	72	7	170	2	7	13	30	11	192	7
OTU0136	87_SEG016_Cer17	18956	0	2	1	4	15	1	135	60	8	19	6	75	14	6	33	114	25	34	3	4	0	0	6	0	25	0	4	0	16	13	31	118	28	49	10	11	16	55	20	110	23	35	24	165	5	50	16
OTU0137	77_AEG001_Cer11	18846	2	1	43	30	152	13	73	45	51	6	22	1	48	25	21	3	39	15	126	19	4	17	51	4	86	20	36	80	78	41	16	1	70	2	84	1	46	0	38	60	31	17	12	0	7	8	54
OTU0138	3120_SEF028_Cer11	18834	25	30	21	10	5	5	11	5	8	8	9	9	11	17	14	32	44	24	10	8	3	8	23	71	21	2	11	7	37	32	21	1	4	4	21	15	7	16	38	13	16	7	35	8	15	34	17
OTU0139	16_HEG028_Cer17	18732	0	5	0	7	2	0	0	0	0	0	0	0	0	1	0	0	2	0	0	0	0	0	0	4	0	0	0	0	8	0	2	0	7	0	0	1	10	0	2	1	0	0	1	0	0	1	0
OTU0140	14_HEG045_Cer11	18541	0	0	0	0	0	0	0	0	0	0	0	0	0	0	0	0	0	0	0	0	0	0	0	1	0	0	0	0	0	0	0	0	0	0	0	0	0	0	0	0	0	0	0	0	0	0	0
OTU0141	248_SEF006_Cer17	18515	94	149	89	45	84	46	69	90	69	50	24	24	83	89	57	115	112	65	85	69	223	42	73	99	71	66	64	52	27	38	36	87	21	47	71	44	103	43	14	94	5	12	20	31	41	18	70
OTU0142	438_SEG028_Cer17	18403	2	1	9	4	32	4	125	27	26	10	12	19	19	24	43	17	29	57	27	1	90	22	19	4	36	40	22	21	45	50	30	13	30	46	22	23	48	61	200	51	87	127	35	118	17	35	41
OTU0143	23_SEG025_Cer17	18132	6	1	21	15	30	0	57	9	19	0	12	0	0	11	11	18	6	26	65	53	45	3	9	22	20	82	23	84	18	62	5	24	12	6	1	5	25	0	23	14	18	47	2	2	2	11	9
OTU0144	5_AEG018_Cer17	17839	0	0	0	0	1	0	0	0	7	0	0	0	0	0	0	0	1	0	0	0	1	1	0	0	0	1	0	15	0	17	3	7	1	0	1	0	30	0	1	0	1	0	0	0	0	0	1
OTU0145	957_AEG027_Cer11	17815	12	2	28	12	54	18	30	8	69	38	36	38	41	13	78	45	71	23	111	37	22	18	84	35	87	26	47	20	35	23	46	15	13	2	61	39	81	43	34	29	20	24	63	25	113	20	53
OTU0146	4_SEG013_Cer11	17748	0	0	0	0	0	0	0	0	0	0	0	0	0	0	0	0	0	0	0	0	0	0	0	0	0	0	0	0	0	0	0	0	0	0	0	0	0	0	0	0	0	0	0	0	0	0	0
OTU0147	107_AEG034_Cer17	17666	2	4	3	0	10	40	39	29	1	4	4	2	0	0	5	4	4	1	8	32	0	8	12	1	8	1	5	1	2	12	7	0	9	4	27	31	41	3	10	13	21	5	15	1	8	1	11
OTU0148	9_SEF009_Cer17	17634	9	2	55	5	81	17	66	179	6	32	2	40	4	43	1	2	10	37	35	107	2	2	9	1	2	4	21	30	21	2	5	19	44	29	8	159	75	16	58	29	59	71	26	24	28	91	6
OTU0149	403_HEG050_Cer11	17617	0	0	0	0	0	0	0	0	0	0	0	0	0	0	0	0	0	0	0	0	0	0	0	0	0	0	0	0	0	0	0	0	0	0	0	0	0	0	0	0	0	0	0	0	0	0	0
OTU0150	250_AEG026_Cer11	17591	10	2	6	0	21	4	268	34	32	3	51	3	19	22	31	51	105	4	6	8	3	0	14	7	6	3	9	25	32	22	190	149	122	17	26	20	38	11	106	73	52	75	122	43	48	16	27
OTU0151	158_SEG011_Cer17	17478	4	2	57	16	75	39	89	15	49	10	36	37	33	18	57	5	66	33	38	79	1	3	8	15	35	39	29	37	50	38	44	27	15	71	26	16	48	27	69	80	46	76	52	163	38	3	38
OTU0152	16_HEG031_Cer17	17404	10	4	7	1	31	11	48	1	12	1	12	1	11	19	15	34	17	8	17	17	14	13	9	2	12	6	12	2	17	111	17	1	17	2	7	23	58	0	29	16	17	5	7	14	7	3	18
OTU0153	42_SEG023_Cer11	17137	25	14	17	4	33	10	76	0	15	7	11	13	21	11	27	11	22	5	48	11	2	43	34	2	66	7	20	15	12	13	34	12	22	4	29	11	40	10	6	8	15	18	6	1	17	3	25
OTU0154	296_SEF026_Cer17	16963	91	76	11	14	26	8	6	3	35	25	31	8	52	24	7	2	7	9	52	14	76	122	52	68	104	26	21	19	48	10	16	16	11	9	21	12	28	44	6	0	10	8	3	3	18	7	30
OTU0155	106_HEG045_Cer17	16885	2	2	8	13	70	14	149	78	94	1	102	51	42	27	68	6	52	55	35	8	3	2	30	17	35	8	23	69	28	55	92	36	52	45	50	38	65	54	34	38	54	36	91	45	48	30	40
OTU0156	20_HEF027_Cer17	16770	1	3	3	14	76	22	203	48	34	18	7	28	11	39	88	52	67	29	18	0	4	0	7	19	29	0	45	11	39	163	81	115	59	180	27	5	65	61	30	94	53	66	35	40	30	26	19
OTU0157	3026_AEF014_Cer11	16684	16	6	1677	1	16	1	36	0	91	271	61	58	10	22	36	19	1	10	2	56	1	3	69	94	1	0	44	45	7	63	0	1	1	61	68	63	115	103	12	133	17	1	7	1	3	3	14
OTU0158	4036_AEF025_Cer11	16667	1	0	1	1	30	5	246	43	99	32	119	5	12	35	30	1	61	63	18	24	1	1	4	8	7	0	33	19	65	89	63	125	50	58	63	5	90	118	176	159	104	32	113	57	52	30	43
OTU0159	51_AEG043_Cer11	16362	9	1	16	7	49	19	39	0	12	1	5	13	8	13	10	34	20	43	23	39	0	0	2	9	14	15	15	10	15	2	13	35	16	11	15	19	21	3	14	17	17	6	17	0	2	15	15
OTU0160	54_SEG049_Cer11	16348	0	0	0	0	0	0	0	0	0	0	0	0	0	0	0	0	0	0	0	0	0	0	0	0	0	0	0	0	0	0	0	0	0	0	0	0	0	0	0	0	0	0	0	0	0	0	0
OTU0161	26_SEG023_Cer11	16278	157	162	1	1	3	1	2	7	22	1	10	15	6	13	3	0	2	0	12	0	69	105	34	24	0	0	149	11	9	0	2	1	1	0	160	26	42	19	1	2	1	2	1	0	1	1	84
OTU0162	31_HEG027_Cer17	16061	1	1	0	5	16	27	87	21	0	0	5	0	1	0	6	0	4	9	6	1	0	0	0	0	9	0	0	0	7	0	9	12	7	0	0	0	7	15	3	12	7	10	2	0	2	0	0
OTU0163	618_HEF033_Cer11	15854	305	89	63	30	5	24	9	1	61	42	10	45	15	11	9	2	4	2	80	34	362	426	31	9	7	4	15	4	9	0	4	3	2	1	65	51	43	56	2	2	3	0	1	0	1	1	11
OTU0164	45_AEG032_Cer11	15795	0	1	0	10	0	15	3	23	10	4	1	26	2	26	4	64	1	18	0	8	1	1	1	2	2	45	1	79	2	43	1	4	0	4	0	9	5	34	2	31	2	39	4	3	1	7	2
OTU0165	172_SEF005_Cer17	15702	185	389	16	2	7	25	3	0	6	0	2	1	53	4	8	25	24	0	67	10	102	229	19	31	39	2	6	2	10	0	8	1	0	1	0	3	1	2	0	1	1	0	0	0	1	0	11
OTU0166	73_AEG047_Cer17	15426	71	27	10	2	29	28	146	56	38	50	16	44	26	69	11	2	12	47	20	38	29	25	22	30	9	7	10	1	12	28	23	50	46	24	20	15	46	31	22	32	35	122	8	33	23	28	12
OTU0167	10_HEG045_Cer17	15142	0	0	0	1	0	0	0	0	0	0	0	1	0	1	0	19	0	25	0	1	0	0	0	0	0	1	0	28	0	0	0	0	0	0	0	5	0	1	0	12	0	69	0	27	0	1	1
OTU0168	100_HEF016_Cer17	15023	106	131	73	29	41	65	25	22	42	70	33	56	36	79	52	34	149	86	50	123	123	208	74	56	36	17	61	22	27	54	32	70	17	9	34	21	45	113	16	14	5	39	12	62	19	60	58
OTU0169	22_SEG007_Cer17	14993	0	0	0	0	0	0	0	0	0	0	0	0	0	0	0	0	0	0	0	0	0	0	0	0	0	0	0	0	0	0	0	0	0	0	0	0	0	0	0	0	0	0	0	0	0	0	0
OTU0170	24_AEG034_Cer17	14535	0	0	4	2	3	7	23	8	2	1	4	7	3	3	2	9	11	6	5	15	1	2	3	1	0	7	7	15	1	0	0	28	4	1	5	4	8	4	10	5	15	1	4	4	5	1	5
OTU0171	220_SEG004_Cer17	14451	0	0	0	0	0	1	0	22	0	1	0	0	0	0	0	1	0	11	0	1	0	0	0	0	0	0	0	0	0	0	0	0	0	8	0	0	0	11	0	16	0	8	0	0	0	0	0
OTU0172	2263_HEF041_Cer11	14250	81	2	48	12	72	7	71	4	40	16	50	19	80	19	111	24	127	24	55	13	54	42	116	77	87	37	80	48	94	31	72	26	25	8	81	29	126	24	28	37	39	5	60	11	51	14	54
OTU0173	15_HEG024_Cer17	14193	1	0	0	0	0	0	0	0	0	0	0	0	0	0	0	0	0	0	0	0	0	0	0	0	0	0	0	0	0	0	4	0	0	0	0	0	0	0	0	0	0	0	0	0	1	0	0
OTU0174	132_SEG038_Cer17	14144	12	30	66	7	118	59	79	5	13	19	12	1	22	27	29	38	24	44	147	48	26	20	32	42	40	2	47	38	35	73	31	4	18	26	10	18	43	37	23	58	11	7	48	19	10	1	24
OTU0175	1322_AEF044_Cer17	14095	2	1	9	14	50	29	48	80	13	24	50	39	34	43	47	42	61	20	78	74	2	1	115	17	107	65	25	33	4	37	27	86	22	29	19	24	50	82	10	28	18	40	32	45	19	32	25
OTU0176	58_SEG040_Cer17	14014	0	0	0	0	0	0	0	0	0	0	0	0	0	0	0	0	0	0	0	0	0	0	0	0	0	0	0	0	0	0	0	0	0	0	0	0	0	0	0	0	0	0	0	0	0	0	0
OTU0177	5363_AEF004_Cer11	13960	11	5	18	3	136	139	351	2	90	8	100	83	16	20	104	27	79	50	30	2	16	1	21	23	17	3	27	20	75	73	109	2	57	52	60	1	159	5	83	288	117	50	126	45	64	4	126
OTU0178	28_HEF049_Cer17	13843	0	6	3	29	3	195	1	204	11	66	2	107	10	86	0	27	1	27	18	47	0	6	4	83	4	86	5	132	3	42	1	4	3	98	0	53	7	14	3	9	0	28	0	6	1	100	1
OTU0179	164_SEG032_Cer17	13799	2	1	4	2	11	37	227	143	10	2	13	0	37	18	25	40	42	42	1	2	0	0	4	1	7	1	10	0	27	1	23	90	30	70	18	19	50	178	73	110	48	21	88	64	12	13	32
OTU0180	809_SEF020_Cer17	13712	4	0	1	2	1	7	1	26	1	1	2	5	7	55	0	12	0	0	2	0	6	15	2	7	5	1	0	4	1	0	2	1	2	0	11	7	12	0	3	5	0	0	0	1	4	1	3
OTU0181	17_SEG012_Cer17	13689	0	0	0	0	0	0	0	0	0	0	0	0	0	5	0	0	0	0	0	0	0	1	0	0	0	0	0	0	0	0	1	0	2	0	1	4	1	2	4	0	1	0	0	0	0	0	2
OTU0182	191_SEG012_Cer17	13384	0	0	0	0	5	0	51	0	1	5	1	10	14	0	3	0	12	4	13	0	0	0	1	8	7	0	1	6	15	0	8	0	3	5	0	2	10	0	0	1	3	18	10	0	3	4	2
OTU0183	297_AEG032_Cer11	12641	0	0	14	5	23	13	52	3	5	0	18	22	83	60	43	58	39	14	19	18	1	1	2	15	45	9	17	34	33	46	57	67	24	13	43	11	49	69	33	51	32	1	23	5	19	34	37
OTU0184	265_HEG022_Cer17	12570	13	3	16	8	28	14	78	36	39	18	12	19	29	34	34	31	117	79	21	28	12	3	34	21	24	14	35	32	38	13	18	55	15	30	26	26	54	14	23	42	23	29	30	43	13	43	53
OTU0185	34_SEF030_Cer17	12510	5	166	3	26	3	16	1	0	3	17	0	0	1	49	0	16	6	36	1	136	24	511	0	60	3	30	2	7	2	3	2	8	0	3	1	10	1	3	0	6	0	1	0	23	1	18	1
OTU0186	30_AEG004_Cer11	12426	0	0	0	0	0	0	0	0	0	0	0	0	0	0	0	0	0	0	0	0	0	0	0	0	0	0	0	0	0	0	0	0	0	0	0	0	0	0	0	0	0	0	0	0	0	0	0
OTU0187	176_SEF030_Cer17	12405	5	0	10	1	11	14	4	1	5	1	0	4	10	6	13	18	6	0	1	2	1	5	3	42	22	14	6	1	4	2	4	3	1	1	4	3	6	1	2	1	0	0	0	0	1	1	1
OTU0188	1749_HEF018_Cer11	12343	0	1	48	47	113	49	96	11	71	7	138	58	99	38	93	67	133	7	323	29	3	2	28	18	165	2	54	54	125	19	85	95	52	50	84	27	128	14	31	21	28	7	43	65	53	54	64
OTU0189	2259_HEF027_Cer11	12321	57	0	24	4	145	49	113	15	24	11	100	3	56	32	77	229	63	71	53	20	83	2	55	28	89	110	40	32	25	21	92	30	92	21	153	26	249	199	60	43	72	41	35	12	110	2	85
OTU0190	11_SEG037_Cer17	12295	0	0	0	0	0	0	0	0	0	0	0	0	0	0	0	0	0	0	0	0	0	0	0	0	0	0	0	0	0	0	0	0	0	0	0	0	0	0	0	0	0	0	0	0	0	0	0
OTU0191	2327_SEF042_Cer11	12163	233	226	0	0	16	1	6	2	8	9	18	1	4	0	8	1	1	1	8	3	81	202	13	3	7	1	18	15	10	3	3	5	1	2	36	5	8	0	11	4	9	2	4	0	1	1	3
OTU0192	10_HEG025_Cer17	12109	0	0	0	0	3	7	1	0	0	2	5	0	0	1	1	23	3	2	44	0	0	0	2	0	16	76	2	1	3	4	3	1	0	0	1	3	5	10	2	0	1	0	1	0	0	3	2
OTU0193	178_SEG046_Cer11	11987	0	0	0	0	0	0	0	6	0	0	0	0	0	0	0	17	0	0	0	7	2	3	1	0	1	0	0	21	1	0	0	0	0	0	0	4	0	39	0	0	0	0	0	0	0	0	0
OTU0194	22_AEG029_Cer11	11915	6	1	10	2	24	2	22	4	6	2	2	2	3	1	8	8	10	4	11	10	4	0	3	6	8	4	24	2	10	7	9	4	3	5	5	5	8	3	11	5	2	5	5	17	2	10	7
OTU0195	7_HEG021_Cer11	11910	0	1	1	22	3	48	1	10	2	26	2	6	3	40	1	21	1	18	11	114	0	4	5	30	5	40	1	47	3	59	3	42	1	10	1	47	2	62	0	62	1	15	2	36	1	14	4
OTU0196	113_SEG024_Cer11	11893	0	0	1	0	0	0	2	0	0	0	0	0	0	0	0	0	1	0	3	7	0	0	0	0	0	0	1	0	0	0	0	0	0	0	8	2	1	0	1	1	0	0	0	0	0	0	2
OTU0197	3363_SEF004_Cer11	11839	2	7	62	0	51	23	28	13	68	13	107	20	32	8	43	1	26	8	87	56	2	1	22	11	60	37	18	61	10	0	20	5	6	0	33	1	74	16	37	0	41	7	85	27	24	35	38
OTU0198	15_AEG037_Cer17	11834	0	0	0	8	0	0	0	0	0	1	0	0	0	0	0	1	0	0	0	0	0	1	0	0	0	0	0	0	0	0	0	0	0	0	0	0	0	0	0	0	0	0	0	0	0	0	0
OTU0199	92_AEF019_Cer17	11805	5	4	15	1	23	117	238	2	17	8	75	85	16	21	14	6	50	24	21	38	4	2	5	1	33	40	25	16	52	83	38	12	77	41	75	70	103	178	42	110	47	19	25	4	15	16	72
OTU0200	132_AEG046_Cer11	11738	3	0	1	1	19	17	81	20	91	3	16	27	23	9	46	7	28	11	13	13	4	2	2	2	32	0	18	41	13	1	27	76	25	0	40	11	17	2	41	1	45	16	113	16	52	3	28
OTU0201	40_AEG024_Cer17	11737	0	0	17	2	7	7	15	1	3	11	4	1	0	2	2	0	0	6	2	0	1	0	5	0	5	2	12	12	8	15	2	2	0	5	9	10	1	0	0	15	10	30	5	17	2	7	4
OTU0202	248_AEG019_Cer11	11719	0	0	0	0	0	3	0	4	0	0	0	1	0	0	0	1	0	2	0	0	0	0	0	1	0	0	0	3	0	3	0	0	0	2	0	1	0	5	0	0	0	0	0	1	0	0	0
OTU0203	40_SEG025_Cer17	11705	5	1	4	61	22	23	164	2	18	29	27	23	15	12	36	8	23	74	6	37	4	1	11	24	15	35	30	70	9	1	9	0	12	53	20	37	32	242	133	83	26	25	11	70	3	8	28
OTU0204	370_HEF002_Cer17	11430	0	1	0	5	0	22	7	51	0	3	4	99	0	3	0	5	0	31	0	1	0	0	1	5	1	3	0	44	2	58	3	78	1	35	0	9	1	69	17	66	2	62	8	40	5	26	0
OTU0205	141_HEG004_Cer17	11417	0	0	1	0	0	0	0	15	0	3	0	2	0	4	0	20	0	0	0	2	0	0	0	9	0	6	0	11	0	21	0	3	0	5	0	0	0	10	0	1	0	9	0	34	0	9	0
OTU0206	7_SEG040_Cer17	11345	0	0	0	0	0	0	0	0	0	0	0	0	0	0	0	0	0	0	0	0	0	0	0	0	0	0	0	0	0	0	0	0	0	0	0	0	0	0	0	0	0	0	0	0	0	0	0
OTU0207	120_AEF050_Cer17	11204	11	6	12	15	54	40	61	51	47	72	36	100	70	237	94	17	69	79	24	56	0	7	37	28	46	16	10	0	46	153	82	168	26	81	14	25	135	59	11	27	1	2	12	101	24	99	27
OTU0208	147_HEF043_Cer17	11137	0	3	68	39	82	154	82	43	19	4	4	13	19	58	141	464	72	61	35	68	2	3	16	23	107	203	53	67	78	312	42	63	13	5	14	4	21	30	25	12	14	28	12	21	10	14	161
OTU0209	184_AEG048_Cer11	11131	0	0	0	0	0	8	0	23	0	1	0	30	0	11	0	0	0	7	0	1	0	0	0	0	0	0	0	1	0	73	0	125	0	21	0	1	0	30	0	42	0	23	0	64	0	1	0
OTU0210	2435_SEF030_Cer11	11112	99	0	31	5	6	6	5	0	6	1	4	0	12	4	8	1	5	2	91	1	22	105	38	26	38	2	37	4	3	14	9	5	5	0	4	4	4	9	2	2	1	0	0	0	0	0	4
OTU0211	151_AEF041_Cer17	10993	0	1	3	17	3	12	2	1	0	27	1	42	5	30	2	137	1	28	2	30	0	38	3	7	3	3	3	110	0	39	2	2	4	8	2	61	5	64	1	77	1	11	1	43	2	6	1
OTU0212	2208_SEF016_Cer11	10931	5	1	16	42	7	1	11	0	1	0	3	1	9	2	26	0	3	1	40	18	2	0	20	0	0	6	18	0	12	7	2	2	3	0	9	0	0	0	2	22	0	1	1	1	1	1	12
OTU0213	49_SEF036_Cer17	10893	3	56	1	0	0	0	0	1	0	3	0	1	0	8	1	1	0	2	0	2	0	171	0	19	0	3	0	4	0	1	0	0	0	1	1	2	0	1	0	2	0	2	0	1	0	1	0
OTU0214	10_SEF032_Cer17	10843	4	21	1	1	1	16	1	0	0	0	0	1	3	31	0	25	0	15	3	33	3	151	4	78	0	2	0	51	0	0	0	1	0	11	1	39	0	3	0	1	0	0	0	0	0	0	1
OTU0215	64_SEG016_Cer17	10823	0	0	0	0	0	0	0	0	0	0	0	0	0	0	0	0	0	0	0	0	0	0	0	0	0	0	0	0	0	0	0	0	0	0	0	0	0	0	0	0	0	0	0	0	0	0	0
OTU0216	398_AEG031_Cer11	10817	0	0	0	0	0	0	0	0	0	0	0	0	0	0	0	0	0	0	0	0	0	0	0	0	0	0	0	0	0	0	0	0	0	1	0	0	0	0	0	0	0	0	0	0	0	0	0
OTU0217	28_SEG042_Cer17	10650	3	0	4	1	45	26	12	1	15	10	4	0	12	25	21	2	5	8	13	13	2	2	37	0	2	40	14	23	15	1	10	0	5	8	4	8	23	0	1	0	25	28	8	1	5	14	21
OTU0218	275_SEF026_Cer17	10628	13	14	3	7	5	1	11	1	3	0	1	18	36	17	4	14	3	8	2	14	6	4	17	6	11	4	2	8	26	149	3	1	14	25	4	23	60	8	2	12	17	3	2	3	5	13	10
OTU0219	2318_SEF009_Cer11	10596	45	1	2	0	0	12	0	15	9	1	0	13	15	97	53	237	240	222	10	1	31	77	6	1	3	2	5	11	3	1	158	94	10	0	16	4	6	39	0	3	2	4	1	30	12	33	1
OTU0220	147_SEG013_Cer17	10544	4	0	39	59	24	1	12	3	9	8	4	1	2	5	25	2	4	17	1	1	17	27	14	5	5	15	2	1	8	32	48	6	26	7	3	1	3	3	16	1	5	2	4	10	1	8	11
OTU0221	65_AEF007_Cer17	10384	4	0	10	9	31	48	22	15	21	25	10	17	51	187	61	37	37	29	17	63	0	1	28	49	42	30	8	65	42	116	22	19	38	31	4	17	40	60	2	27	4	3	5	28	2	56	12
OTU0222	2200_SEF044_Cer11	10365	69	0	2	0	39	24	58	3	92	14	25	46	11	22	98	4	38	23	109	1	8	1	15	1	15	96	21	4	27	2	5	1	45	13	63	115	43	5	72	3	40	23	53	4	25	2	64
OTU0223	3033_SEF028_Cer11	10351	84	34	46	6	8	1	3	2	8	0	1	0	22	21	12	15	9	0	66	1	463	61	93	15	94	26	27	1	8	0	9	3	2	0	19	5	7	0	1	0	1	0	1	0	2	1	72
OTU0224	16_AEG020_Cer17	10328	0	0	0	0	0	0	0	0	0	0	0	0	0	0	0	0	0	0	0	0	0	0	0	0	0	0	0	0	0	0	0	0	0	0	0	0	0	0	0	0	0	0	0	0	0	0	0
OTU0225	100_SEF048_Cer17	10321	64	55	0	0	0	0	4	0	1	0	3	0	2	0	4	0	0	1	1	1	12	46	16	5	3	1	6	5	14	1	4	2	0	1	0	0	4	0	3	3	1	0	3	0	1	2	2
OTU0226	591_HEG045_Cer11	10294	2	0	15	11	21	2	70	9	16	17	12	7	15	11	21	24	11	20	23	42	2	5	16	1	14	1	25	7	13	10	24	8	10	10	9	10	27	25	34	36	23	27	26	34	7	7	11
OTU0227	452_AEG014_Cer11	10145	3	0	0	1	7	21	83	26	20	0	14	4	16	6	46	60	19	17	10	0	1	10	18	4	15	0	7	19	8	0	20	3	15	7	4	14	17	58	60	117	42	12	30	25	6	22	14
OTU0228	9_SEG013_Cer17	10078	0	0	1	0	5	0	21	0	2	2	7	2	3	0	6	3	4	2	3	0	0	1	0	5	2	1	9	0	6	3	29	16	4	2	2	7	8	8	14	8	8	7	6	1	19	0	3
OTU0229	2887_HEF020_Cer11	10074	23	1	42	7	60	15	15	0	66	24	24	14	68	19	47	22	29	9	133	33	54	26	102	47	143	12	63	21	40	21	34	5	10	4	69	26	78	17	11	12	8	8	26	3	17	4	43
OTU0230	300_HEG046_Cer17	9995	3	1	2	2	40	0	79	1	20	0	17	0	42	1	22	0	33	54	24	19	4	0	7	2	5	3	5	0	10	0	134	34	30	7	30	0	144	62	48	1	77	1	16	1	41	1	38
OTU0231	3358_AEF003_Cer11	9993	10	3	95	15	51	21	29	17	28	13	52	7	100	24	27	52	42	27	75	92	2	56	70	21	59	60	50	62	33	10	43	8	11	3	27	14	62	19	5	9	4	0	5	1	15	0	45
OTU0232	2169_HEF050_Cer11	9971	37	4	29	17	70	41	68	19	34	33	13	31	24	47	47	42	36	36	46	93	13	19	54	48	76	24	73	29	32	40	25	27	33	11	17	26	72	40	27	27	20	19	16	47	10	23	44
OTU0233	716_SEG007_Cer17	9862	3	0	14	0	3	0	7	0	0	1	0	0	0	1	2	67	6	0	0	0	0	1	8	0	0	0	0	0	1	0	5	0	2	2	1	2	9	1	2	0	2	0	0	0	2	0	5
OTU0234	557_AEG020_Cer11	9833	0	0	0	0	0	0	0	3	0	0	0	2	0	0	0	1	0	2	0	1	0	0	0	3	0	1	0	1	0	0	0	0	0	0	0	0	0	1	0	1	0	3	0	1	0	0	0
OTU0235	34_HEG006_Cer17	9802	1	0	2	7	21	0	122	10	1	0	21	9	8	3	29	40	34	79	8	0	0	1	2	3	20	2	7	13	24	17	22	7	9	19	10	4	22	12	30	37	28	14	14	16	14	17	15
OTU0236	54_HEG049_Cer17	9787	0	0	0	0	0	0	0	0	0	0	0	0	0	0	0	0	0	0	0	0	0	0	0	0	0	0	0	0	0	0	0	0	0	0	0	0	0	0	0	0	0	0	0	0	0	0	0
OTU0237	164_SEF001_Cer17	9770	83	5	16	2	10	6	17	5	24	1	7	12	3	0	3	0	10	10	6	2	0	115	12	14	10	27	11	0	2	46	5	0	2	1	6	3	6	1	3	6	0	1	0	0	2	2	10
OTU0238	190_SEG003_Cer17	9764	2	0	0	0	1	5	7	0	0	1	4	1	0	2	4	18	0	2	2	18	2	0	7	0	2	0	9	1	8	0	6	0	1	0	0	2	26	0	26	2	5	19	2	1	1	13	8
OTU0239	1049_AEF014_Cer17	9647	181	1	0	0	0	0	4	0	3	0	0	1	0	0	0	0	2	5	1	1	146	364	34	23	0	7	4	78	2	0	0	3	0	0	65	48	49	0	5	2	2	1	1	0	0	2	2
OTU0240	34_HEG039_Cer17	9607	0	0	33	27	39	42	33	31	6	5	29	0	9	13	23	23	15	44	28	18	1	0	20	15	25	93	16	40	24	82	15	1	13	1	11	12	41	49	19	15	8	13	2	44	3	1	39
OTU0241	12_AEG035_Cer17	9567	0	1	0	0	0	0	0	1	0	1	0	1	0	30	0	43	0	2	0	0	2	123	0	55	1	65	0	76	0	0	0	5	0	0	0	16	0	2	0	192	0	5	0	1	0	2	0
OTU0242	51_SEF022_Cer17	9565	21	67	32	14	16	36	1	1	67	23	5	7	22	22	4	4	4	5	39	32	210	89	30	90	2	1	23	7	1	1	5	3	15	0	46	73	3	4	33	15	7	2	4	0	16	0	13
OTU0243	63_SEF049_Cer17	9554	76	357	1	1	2	1	1	0	0	1	0	0	3	0	2	0	1	2	0	6	58	728	2	1	6	15	1	7	0	3	0	6	0	0	0	1	0	0	0	0	0	1	0	0	0	0	0
OTU0244	79_HEG022_Cer17	9547	0	0	0	0	0	0	0	0	0	0	0	0	0	0	0	0	0	0	0	0	0	0	0	0	0	0	0	0	0	1	0	0	0	0	0	0	0	0	0	0	0	0	0	0	0	0	0
OTU0245	2808_SEF040_Cer11	9542	106	11	7	0	5	0	4	1	3	0	5	0	1	1	0	1	1	0	7	1	55	76	10	21	8	5	6	3	5	0	6	0	0	1	1	0	1	0	0	0	0	0	1	1	1	0	1
OTU0246	4408_AEF014_Cer11	9513	35	3	128	30	115	33	11	7	65	22	62	0	46	17	41	57	107	42	234	86	41	22	55	88	382	83	69	3	147	41	9	11	24	2	80	28	56	31	9	2	3	5	3	0	8	1	62
OTU0247	210_HEG042_Cer11	9455	1	1	22	0	20	0	60	29	23	1	23	0	19	4	29	10	16	1	13	5	0	12	3	5	14	6	16	19	2	0	11	0	9	14	11	6	4	1	17	1	8	6	16	0	6	10	7
OTU0248	32_HEG028_Cer17	9444	0	0	0	0	0	0	0	0	0	0	0	0	0	0	1	0	0	0	0	0	0	0	0	0	0	0	0	0	0	4	0	0	0	0	0	0	0	1	0	2	1	0	0	0	0	0	0
OTU0249	159_AEF016_Cer17	9433	0	4	4	8	11	8	69	4	59	23	16	14	42	148	64	50	9	54	3	3	0	8	1	0	0	17	2	66	0	1	60	90	3	36	12	56	31	72	4	45	32	50	9	38	4	143	50
OTU0250	141_HEG025_Cer17	9425	1	2	6	0	8	18	38	14	6	10	0	8	9	8	5	0	6	1	9	0	0	0	4	8	5	5	7	1	12	0	5	17	7	32	2	6	12	48	7	18	18	7	9	0	2	17	28
OTU0251	189_SEF024_Cer17	9425	39	74	0	0	4	0	0	0	4	0	1	0	1	0	0	1	1	0	2	0	1	29	3	18	12	1	14	22	3	1	1	1	1	2	8	3	1	1	2	0	0	0	0	0	1	0	0
OTU0252	316_SEG014_Cer11	9398	0	0	0	0	0	0	0	0	0	0	0	0	0	0	0	0	0	0	0	0	0	0	0	0	0	0	0	0	0	0	0	0	0	0	0	0	0	0	0	0	0	0	0	0	0	0	0
OTU0253	22_AEG037_Cer11	9307	0	0	0	0	0	0	0	0	0	0	0	0	0	0	0	0	0	0	0	0	0	0	0	0	0	0	0	0	0	0	0	0	0	0	0	0	0	0	0	0	0	0	0	0	0	0	0
OTU0254	91_SEF032_Cer17	9215	16	63	8	6	4	32	7	5	1	3	2	2	13	78	33	549	0	1	6	25	27	10	9	2	5	0	16	0	1	0	1	0	4	1	8	5	1	1	0	0	5	1	1	0	1	0	2
OTU0255	248_HEG048_Cer17	9190	0	0	0	0	0	0	0	0	0	0	0	0	0	0	0	0	0	0	0	0	0	0	0	1	0	0	0	0	0	0	0	0	0	0	0	0	0	0	0	0	0	0	0	0	0	0	0
OTU0256	121_SEF020_Cer17	9155	14	151	31	74	10	58	3	22	1	39	1	0	11	20	14	16	8	110	18	46	3	154	26	86	19	176	19	96	5	2	1	25	0	0	8	10	3	0	0	0	0	0	1	0	11	1	6
OTU0257	146_AEF028_Cer17	9070	1	0	10	0	27	2	91	58	23	22	8	41	14	14	56	13	27	30	9	35	0	0	10	11	16	1	30	20	20	8	35	44	22	3	23	57	56	26	28	37	46	22	48	19	12	50	21
OTU0258	75_SEF020_Cer17	9054	43	445	1	1	3	51	2	12	2	8	0	79	1	63	0	3	0	49	1	0	31	415	3	13	1	7	1	1	0	5	2	42	0	17	0	4	0	36	0	2	1	39	2	3	0	18	0
OTU0259	67_SEG045_Cer17	9043	0	0	0	0	0	1	0	0	0	0	0	0	0	0	0	0	0	3	0	9	0	5	0	0	0	0	0	0	0	0	0	0	0	0	0	1	0	0	0	3	0	4	0	0	0	4	0
OTU0260	46_HEG046_Cer17	8879	0	0	0	0	0	0	0	0	0	0	0	0	0	0	0	0	0	0	0	0	0	0	0	0	0	0	0	0	0	0	0	0	0	0	0	0	0	0	0	0	0	0	0	0	0	0	0
OTU0261	553_AEF043_Cer17	8847	50	4	50	31	43	12	80	27	24	22	16	18	43	126	126	44	66	55	55	33	15	24	48	25	56	86	16	15	38	83	72	182	18	42	17	23	74	42	21	46	5	8	16	32	13	59	91
OTU0262	32_SEG001_Cer17	8828	0	1	0	2	7	0	50	32	40	18	24	34	22	26	39	18	23	22	3	1	0	0	6	1	17	0	21	0	28	41	18	65	5	0	24	15	21	47	30	66	27	20	19	0	9	14	14
OTU0263	2174_SEF038_Cer11	8822	2	0	0	0	0	1	14	0	3	3	3	0	7	1	3	0	1	0	7	1	0	19	2	1	9	2	0	0	3	1	2	1	4	0	7	5	2	0	107	8	1	0	3	0	6	1	4
OTU0264	18_SEG010_Cer11	8793	0	0	0	0	0	0	0	0	0	0	0	0	0	0	0	0	0	0	0	0	0	0	0	0	0	0	0	0	0	0	0	0	0	0	0	0	0	0	0	0	0	0	0	0	0	0	0
OTU0265	3615_AEF029_Cer11	8767	3	1	27	8	54	26	3	0	44	13	2	30	107	17	15	27	14	13	79	13	126	28	153	33	122	26	18	3	116	26	19	28	27	1	42	12	30	21	11	4	11	14	28	14	5	12	9
OTU0266	7_AEF020_Cer17	8733	0	3	0	0	2	0	6	22	1	44	1	180	0	26	2	137	4	42	1	1	1	4	1	0	1	2	1	22	0	3	1	77	4	45	0	23	1	22	16	236	0	114	5	34	2	20	2
OTU0267	2888_AEF040_Cer11	8679	7	2	99	17	96	37	14	2	116	7	49	1	91	7	87	66	84	8	209	89	5	21	72	42	119	3	39	22	31	15	49	53	27	0	63	8	109	24	22	2	15	1	14	0	23	15	68
OTU0268	76_AEG001_Cer11	8631	0	0	0	0	0	0	0	0	0	0	0	0	0	0	0	0	0	0	0	0	0	0	0	0	0	0	0	0	0	0	0	0	0	0	0	0	0	0	0	0	0	0	0	0	0	0	0
OTU0269	3_AEG032_Cer17	8585	0	0	0	0	0	0	0	0	0	0	0	0	4	0	0	0	0	0	0	0	0	0	0	0	0	1	0	0	0	0	1	0	0	0	0	0	0	0	0	0	0	0	0	0	0	0	0
OTU0270	1011_HEF023_Cer11	8507	1	0	16	8	12	9	67	8	61	9	33	12	32	0	71	47	75	14	70	10	6	7	40	11	62	11	49	13	24	11	38	28	17	2	23	4	43	11	34	10	25	6	27	7	48	10	57
OTU0271	372_SEF024_Cer17	8362	20	32	0	0	2	0	2	0	0	1	1	0	6	1	1	0	2	3	10	0	7	0	0	2	5	1	4	0	4	0	2	0	0	0	0	0	0	0	1	0	0	0	0	0	0	0	0
OTU0272	358_SEG004_Cer11	8334	0	0	0	0	6	0	20	34	3	0	0	0	0	4	8	0	3	8	0	0	0	0	2	0	4	0	1	19	2	0	0	1	2	7	3	0	4	0	3	0	6	5	18	1	3	0	6
OTU0273	67_AEG020_Cer17	8301	1	0	0	0	0	0	0	0	0	0	0	0	0	0	0	0	0	0	0	0	0	0	0	0	0	0	0	0	0	0	0	0	0	0	0	0	0	0	0	0	0	0	0	0	0	0	0
OTU0274	131_AEF006_Cer17	8254	131	97	61	33	42	9	4	4	14	10	1	24	9	25	15	59	7	62	74	20	134	184	67	36	5	15	13	1	8	6	6	16	1	1	14	10	25	0	1	0	0	0	1	2	0	0	11
OTU0275	785_AEF027_Cer17	8244	13	0	15	5	34	23	71	16	54	21	22	23	25	28	28	28	57	55	16	33	9	8	47	20	33	12	29	35	33	55	38	43	17	15	53	18	70	40	42	25	31	31	24	28	24	11	42
OTU0276	2920_SEF028_Cer11	8162	94	83	0	11	6	7	3	1	3	1	1	1	1	4	0	1	3	0	19	0	0	35	2	1	10	1	0	1	27	11	3	0	10	0	7	6	1	1	1	0	2	0	1	1	1	0	0
OTU0277	57_HEG037_Cer17	8024	1	9	10	5	29	8	26	9	12	3	5	1	4	9	8	24	6	4	22	15	0	5	16	14	1	1	23	18	8	2	8	54	4	4	4	10	12	12	11	0	8	35	17	19	1	0	27
OTU0278	687_SEG012_Cer11	7964	13	0	7	6	20	17	23	11	9	2	1	3	6	3	16	7	7	8	17	11	11	4	5	7	11	5	27	11	24	22	11	10	8	7	5	10	12	8	10	21	16	11	6	1	2	14	2
OTU0279	127_SEF009_Cer17	7945	1	5	0	0	2	1	2	1	1	1	1	0	0	0	0	2	0	1	5	0	1	0	1	1	1	2	0	0	0	0	0	1	0	0	1	0	1	1	1	1	1	0	0	0	1	3	2
OTU0280	4615_AEG027_Cer11	7876	2	1	28	2	32	10	24	2	25	13	8	5	22	16	22	22	87	22	33	11	7	20	21	13	27	2	2	5	15	17	13	0	15	2	42	15	15	30	4	25	11	16	35	5	25	15	35
OTU0281	239_HEG026_Cer17	7860	1	0	1	0	13	9	121	1	3	0	4	3	3	4	53	23	8	23	0	0	0	1	0	2	1	2	1	8	15	1	28	57	26	10	1	5	14	2	30	84	25	11	13	36	9	2	7
OTU0282	145_AEG046_Cer17	7806	0	0	0	0	0	0	0	0	0	0	0	0	0	0	0	0	0	0	0	0	0	0	0	0	1	0	0	0	1	0	0	0	0	0	0	0	0	0	0	0	0	0	0	0	0	0	0
OTU0283	75_SEG015_Cer17	7779	0	0	0	0	0	0	0	0	0	0	0	0	0	0	0	0	0	0	0	0	0	0	0	0	0	0	0	0	0	0	0	0	0	0	0	0	0	0	0	0	0	0	0	0	0	0	0
OTU0284	174_HEF027_Cer17	7729	5	0	23	22	23	27	14	14	12	56	7	2	5	48	24	2	59	19	22	30	1	1	18	63	17	1	33	17	7	13	23	3	4	0	2	7	17	17	3	19	9	11	12	17	9	0	14
OTU0285	47_AEF008_Cer17	7685	0	1	1	0	24	1	134	46	0	1	37	1	16	148	26	54	177	80	1	1	0	0	3	1	0	2	1	0	9	104	15	23	12	24	0	1	32	4	35	2	35	65	21	50	1	1	3
OTU0286	12_HEG016_Cer17	7670	2	0	6	0	8	0	9	3	10	0	0	0	8	10	2	2	4	0	9	23	2	0	12	4	10	1	19	0	6	30	5	0	2	0	8	17	15	1	5	8	6	7	15	0	4	3	4
OTU0287	118_AEG016_Cer17	7659	0	0	0	0	0	0	0	0	0	0	0	0	0	0	0	0	0	0	0	0	0	0	0	0	0	0	0	0	0	0	0	0	0	0	0	0	0	0	0	0	0	0	0	0	0	0	0
OTU0288	97_HEG035_Cer11	7611	3	0	1	0	19	0	17	0	0	1	2	2	1	4	3	7	10	0	4	1	0	1	1	11	10	0	7	23	3	11	7	0	10	0	4	0	19	48	8	0	17	14	8	0	4	12	4
OTU0289	2550_SEF027_Cer11	7527	135	191	12	0	3	0	2	2	1	0	0	0	41	0	2	0	0	0	13	16	54	139	5	11	10	0	3	0	4	1	1	2	2	0	0	2	0	0	0	0	0	0	0	0	1	0	0
OTU0290	3335_HEF040_Cer11	7516	8	0	14	9	21	13	76	17	54	22	69	24	29	28	31	30	50	25	36	22	4	3	28	9	13	27	34	25	29	12	43	70	14	11	50	16	75	25	23	21	37	36	27	32	35	27	21
OTU0291	73_HEG048_Cer17	7486	0	0	0	3	0	0	0	6	0	2	0	3	0	4	0	18	0	10	0	0	0	1	0	16	0	0	0	11	0	11	0	0	0	1	0	3	0	28	0	26	2	29	0	4	0	4	0
OTU0292	23_AEG042_Cer11	7481	0	0	0	0	0	0	0	0	0	0	0	0	0	0	0	0	0	0	0	0	0	0	0	0	0	0	0	0	0	0	0	0	0	0	0	0	0	0	0	0	0	0	0	0	0	0	0
OTU0293	3_SEG019_Cer17	7474	0	0	0	0	0	0	0	0	0	0	0	0	0	0	0	0	0	0	0	0	0	0	0	0	0	0	0	0	0	0	0	0	0	0	0	0	0	0	0	0	0	0	0	0	0	0	0
OTU0294	1_HEG030_Cer11	7447	0	0	0	0	0	0	0	0	0	0	0	0	0	0	0	0	0	0	0	0	0	0	0	0	0	0	0	0	0	0	0	0	0	0	0	0	0	0	0	0	0	0	0	0	0	0	0
OTU0295	144_HEG030_Cer11	7394	6	1	0	0	6	29	25	0	23	0	3	7	5	0	4	0	2	87	64	0	0	0	2	1	3	1	10	7	0	29	4	30	5	8	1	0	20	2	13	25	12	4	25	14	13	0	2
OTU0296	42_SEF004_Cer17	7356	0	1	0	0	1	0	7	5	25	1	1	1	1	6	5	6	0	0	7	1	2	1	9	3	2	1	6	1	0	0	4	3	2	0	14	1	14	1	10	1	8	5	1	0	3	0	2
OTU0297	146_HEG020_Cer17	7353	0	2	5	0	11	0	95	46	4	1	5	26	0	0	3	0	3	0	0	5	0	0	1	1	0	0	0	1	1	14	2	2	7	4	2	6	15	15	7	1	4	10	0	1	1	1	38
OTU0298	52_SEG020_Cer17	7327	0	0	0	0	0	0	0	0	0	0	0	0	0	0	0	0	0	0	0	0	0	0	0	0	0	0	0	0	0	0	0	0	0	0	0	0	0	0	0	0	0	0	0	0	0	0	0
OTU0299	2_AEG050_Cer17	7290	0	0	0	0	0	0	0	0	0	0	0	0	0	0	0	0	0	0	0	0	0	0	0	0	0	0	0	0	0	0	0	0	0	0	0	0	0	0	0	0	0	0	0	0	0	0	0
OTU0300	744_HEG045_Cer17	7287	3	0	0	1	4	2	52	19	26	9	3	10	14	10	27	28	26	20	7	3	1	0	5	11	8	17	5	9	6	4	35	6	8	23	5	16	35	25	28	40	37	40	18	75	11	2	15
OTU0301	43_SEF027_Cer17	7263	61	220	11	0	4	31	5	3	0	0	8	0	6	0	3	2	6	1	15	2	8	77	8	2	0	3	2	14	4	0	4	16	1	0	6	0	8	51	1	1	0	0	0	2	5	0	15
OTU0302	192_AEG035_Cer11	7245	0	0	0	3	0	0	0	40	1	4	0	20	2	5	0	1	0	2	0	1	0	25	0	5	0	9	1	11	0	20	0	0	0	2	0	9	0	18	0	52	0	41	0	34	0	0	0
OTU0303	142_AEG008_Cer17	7218	0	0	0	0	0	0	0	0	0	0	0	0	0	0	0	0	0	0	0	0	0	0	0	0	0	0	0	0	0	0	0	0	0	0	0	0	0	0	0	0	0	0	0	0	0	0	0
OTU0304	957_HEG013_Cer11	7202	10	0	11	8	24	7	48	16	16	2	6	10	8	12	13	15	4	10	21	57	5	5	14	9	24	42	21	21	11	19	14	7	9	3	2	8	26	25	11	14	22	36	7	12	8	12	13
OTU0305	156_SEG045_Cer17	7201	0	0	4	6	9	8	51	29	16	16	15	32	17	5	12	23	35	29	8	13	3	3	0	8	3	1	5	28	13	18	24	16	13	23	19	20	20	49	21	25	35	32	7	31	15	33	16
OTU0306	29_SEG039_Cer17	7163	1	1	1	1	1	2	62	38	16	43	9	4	1	9	4	0	3	0	9	0	3	2	3	0	2	0	1	1	13	1	8	1	12	23	50	0	19	2	49	25	33	2	8	0	5	30	31
OTU0307	126_SEG017_Cer11	7126	0	0	0	0	0	0	0	0	0	0	0	0	0	0	0	0	0	0	0	0	0	0	0	0	0	0	0	0	0	0	0	0	0	0	0	0	0	0	0	0	0	0	0	0	0	0	0
OTU0308	2400_SEF003_Cer11	7121	197	27	5	1	5	1	6	4	6	0	7	0	4	0	4	2	5	0	48	2	320	72	6	2	6	1	12	10	58	1	11	2	1	0	9	6	11	7	2	1	4	0	3	0	0	0	2
OTU0309	672_SEG043_Cer17	7079	0	0	0	0	0	0	0	0	0	0	0	0	0	0	0	0	0	0	0	0	0	0	0	0	0	0	0	0	0	0	0	0	0	0	0	0	0	0	0	0	0	0	0	0	0	0	0
OTU0310	129_SEG025_Cer17	7071	20	0	1	1	7	0	18	28	12	30	1	0	3	0	18	0	5	3	2	7	1	25	9	1	9	34	16	16	18	10	4	15	12	16	4	18	26	83	7	19	39	28	38	4	2	8	10
OTU0311	1168_SEF036_Cer11	6965	0	2	30	28	35	16	8	11	1	1	4	8	2	1	13	1	1	3	46	90	1	1	33	2	14	19	19	2	9	2	3	0	6	6	0	6	6	5	5	8	6	8	2	0	0	4	15
OTU0312	58_SEG024_Cer11	6962	0	1	0	4	10	16	108	13	2	3	12	20	5	6	78	24	31	6	2	1	2	0	2	0	9	2	6	3	22	9	38	27	23	5	8	2	40	1	72	124	28	20	36	30	5	9	13
OTU0313	31_HEG011_Cer17	6935	0	0	0	2	0	0	0	0	0	0	0	0	0	0	0	0	0	0	0	0	0	0	0	0	0	0	0	0	0	1	0	0	0	0	0	0	0	0	0	0	0	0	0	0	0	0	0
OTU0314	5_HEG049_Cer17	6902	0	0	0	0	0	0	0	0	0	0	0	0	0	0	0	0	0	0	0	0	0	0	0	0	0	0	0	0	0	0	0	0	0	0	0	0	0	0	0	0	0	0	0	0	0	0	0
OTU0315	101_HEG045_Cer17	6893	0	0	0	0	10	12	107	31	3	4	0	2	5	10	9	1	5	18	0	0	0	0	0	0	0	0	5	0	3	1	17	0	7	2	10	0	11	27	23	11	21	6	20	1	5	10	7
OTU0316	248_SEF003_Cer17	6862	5	0	2	0	1	0	0	2	4	8	1	0	1	0	1	1	1	0	1	1	0	57	7	18	5	0	13	0	7	0	1	0	1	0	17	5	2	0	0	0	0	0	0	1	1	0	1
OTU0317	167_HEG028_Cer17	6853	0	0	0	0	0	0	0	0	0	0	0	0	1	0	0	0	1	0	0	0	0	0	0	0	0	0	0	0	0	0	0	0	0	0	0	0	0	0	0	0	0	0	0	1	0	2	0
OTU0318	277_SEG050_Cer17	6852	2	1	0	26	9	10	5	6	3	0	1	3	0	2	1	1	3	2	2	21	3	0	2	3	0	0	7	5	2	1	0	26	0	7	0	13	6	51	0	7	2	28	0	1	0	0	2
OTU0319	1063_AEF049_Cer17	6825	7	1	12	13	37	19	64	17	22	25	9	27	5	12	33	25	25	25	9	39	2	7	11	11	31	19	27	27	14	32	25	19	15	11	17	15	51	20	30	31	22	27	9	44	7	14	28
OTU0320	1313_AEG013_Cer11	6728	1	1	8	2	28	5	31	3	27	4	9	36	13	15	14	17	18	15	21	29	3	0	18	1	25	41	18	12	11	7	23	1	18	8	21	10	45	25	10	24	14	18	8	1	16	11	37
OTU0321	2963_HEG021_Cer11	6649	17	0	18	9	30	19	18	2	7	5	9	6	12	9	13	14	13	8	35	18	21	71	13	16	18	5	10	13	9	6	8	7	7	7	11	11	20	15	11	12	11	4	16	27	7	3	26
OTU0322	47_SEF025_Cer17	6649	7	17	0	0	2	0	1	0	2	0	0	0	0	0	0	0	0	0	1	0	2	0	0	0	0	0	0	1	0	2	0	0	0	1	0	0	0	2	0	0	1	1	0	0	0	0	0
OTU0323	184_SEF001_Cer17	6639	40	102	1	1	9	1	0	0	0	0	1	0	0	0	2	1	4	0	0	1	19	80	2	20	2	1	0	0	2	1	1	5	0	3	1	1	1	1	0	1	0	0	0	0	0	0	0
OTU0324	67_AEF019_Cer17	6618	3	78	1	0	0	0	8	146	0	0	0	0	0	11	1	21	1	41	2	5	0	4	0	2	0	0	1	1	2	0	1	0	0	7	0	23	2	291	0	85	2	23	0	15	0	36	4
OTU0325	2686_SEF035_Cer17	6545	4	0	30	11	41	5	12	3	27	4	18	2	57	22	31	10	23	11	32	20	57	17	55	37	34	0	27	10	58	30	36	3	17	6	37	19	70	26	6	5	9	3	6	11	15	5	46
OTU0326	2263_SEF016_Cer11	6542	19	36	10	0	6	0	2	4	3	2	3	0	0	0	3	1	3	1	21	3	3	1	51	0	46	2	10	3	19	2	12	2	0	0	1	0	3	9	4	1	1	3	2	1	3	0	1
OTU0327	500_AEG038_Cer11	6522	1	2	1	14	2	57	0	10	3	13	0	9	2	17	1	20	1	16	2	103	0	2	3	30	4	18	0	21	2	80	2	53	0	12	0	29	3	50	1	48	1	11	2	31	0	21	4
OTU0328	77_SEG034_Cer17	6511	0	0	0	0	0	0	0	0	0	0	0	0	0	0	0	0	0	0	0	0	0	0	0	0	0	0	0	0	0	0	0	0	0	0	0	0	0	0	0	0	0	0	0	0	0	0	0
OTU0329	1091_SEG009_Cer17	6402	0	0	5	8	7	16	29	39	23	14	8	17	16	11	18	19	15	17	4	13	0	2	34	10	5	10	16	34	36	39	13	7	14	41	33	49	35	74	27	64	23	38	38	27	0	9	11
OTU0330	263_SEG029_Cer17	6398	7	2	0	3	36	2	39	21	7	4	8	14	17	29	10	35	14	22	23	1	3	27	16	10	26	21	10	14	11	7	19	12	6	0	16	19	24	15	13	5	6	11	16	0	2	6	9
OTU0331	170_AEF040_Cer17	6391	6	1	25	1	14	23	24	27	18	6	37	68	19	28	9	2	27	30	19	2	0	0	6	12	15	1	14	9	4	0	24	18	18	6	43	35	53	73	13	16	3	5	0	1	9	0	39
OTU0332	319_SEF025_Cer17	6371	27	11	29	13	14	6	16	0	1	15	5	6	0	0	7	1	5	14	9	15	0	14	15	0	4	0	15	12	3	0	4	4	2	0	9	7	17	1	2	0	13	19	7	0	1	9	12
OTU0333	156_SEF031_Cer17	6367	15	0	3	16	12	17	2	2	13	0	11	0	18	31	10	4	3	12	7	20	0	0	10	24	14	20	7	12	11	0	8	1	4	1	11	1	9	12	4	0	2	1	4	11	0	1	29
OTU0334	187_HEG035_Cer17	6363	0	0	0	1	0	0	8	0	5	0	1	61	2	0	24	0	1	1	1	5	0	0	3	9	2	0	10	1	2	0	378	0	2	0	0	7	7	1	9	0	0	0	4	0	39	15	0
OTU0335	14_HEG004_Cer17	6355	0	0	0	1	4	2	5	0	0	0	0	1	0	0	0	3	1	0	0	1	0	0	0	1	0	0	0	0	0	0	1	0	2	0	3	1	2	1	0	0	0	9	0	0	2	0	1
OTU0336	812_HEF026_Cer17	6326	0	1	0	38	0	19	0	2	0	8	0	25	0	13	1	93	0	76	0	16	0	3	0	3	0	22	0	29	0	72	0	92	0	11	0	13	0	74	0	93	0	18	0	24	0	1	0
OTU0337	3772_HEG043_Cer11	6268	0	0	1	9	0	1	8	8	1	0	0	1	0	15	5	32	1	7	3	9	1	5	1	11	3	20	2	11	0	16	1	27	1	2	4	12	3	46	0	17	2	7	3	11	0	3	0
OTU0338	287_SEG003_Cer17	6267	0	0	1	0	7	0	80	0	2	1	1	0	1	0	17	0	3	11	2	0	0	1	1	4	21	0	11	0	5	0	3	0	7	0	12	1	25	0	0	21	1	1	1	1	2	0	8
OTU0339	1191_HEF029_Cer11	6237	4	0	25	3	20	6	56	6	33	27	21	15	21	26	40	15	31	12	19	13	8	1	41	19	31	18	31	15	34	32	35	36	13	15	36	19	64	15	40	28	17	14	34	20	26	21	35
OTU0340	3_AEG033_Cer11	6221	0	0	0	0	1	0	0	0	0	0	0	0	0	0	0	0	0	0	0	0	0	0	0	0	0	0	0	26	0	0	0	0	0	0	0	0	0	0	0	0	1	0	0	0	0	0	0
OTU0341	2721_HEF044_Cer11	6200	2	2	1	0	44	11	79	0	35	13	34	0	15	0	102	1	77	5	5	0	7	1	22	0	9	0	7	12	80	0	21	11	26	0	34	10	51	1	93	42	78	3	123	0	53	0	38
OTU0342	108_SEF014_Cer17	6170	41	10	11	3	23	13	1	0	3	1	0	0	0	0	9	0	3	9	16	15	0	12	4	1	1	11	7	1	14	4	10	27	4	0	4	1	1	0	2	0	3	0	5	0	1	0	14
OTU0343	38_AEG038_Cer11	6161	0	1	0	13	1	18	0	3	1	22	1	14	2	12	0	53	0	27	1	13	0	1	1	23	0	1	0	20	0	1	0	37	0	26	1	14	2	38	0	40	0	38	2	0	1	11	0
OTU0344	23_SEG042_Cer17	6160	0	1	2	5	11	7	27	0	8	3	4	13	4	7	25	17	3	9	2	12	1	13	16	1	7	20	12	1	7	10	22	0	5	6	10	11	11	24	12	42	15	15	8	98	3	15	7
OTU0345	2960_HEF010_Cer11	6085	4	0	3	0	3	1	28	10	69	13	33	21	1	6	4	0	3	2	7	14	0	23	9	2	1	0	5	30	4	2	10	21	8	9	43	29	32	2	17	1	19	7	15	0	3	2	9
OTU0346	2442_SEF035_Cer11	6067	70	78	13	0	12	0	16	0	7	0	19	0	1	0	3	1	12	0	33	36	1	16	15	15	23	1	4	11	2	0	18	0	9	0	6	9	21	1	0	0	1	1	1	0	2	0	18
OTU0347	203_SEF005_Cer17	6065	38	0	19	1	9	15	13	27	1	5	3	8	2	14	1	0	1	1	12	58	0	13	13	11	11	27	8	9	2	19	0	1	4	0	2	1	17	0	2	0	7	1	2	0	0	0	7
OTU0348	160_AEG042_Cer17	6024	1	0	1	0	9	0	23	26	11	0	0	0	0	1	11	1	12	0	3	6	0	0	0	6	7	7	10	12	2	0	1	0	6	3	3	0	10	14	8	21	8	20	10	16	2	0	5
OTU0349	80_AEG029_Cer11	6017	0	0	0	0	0	0	0	0	0	0	0	0	0	0	0	0	0	0	0	0	0	0	0	0	0	0	0	0	0	0	0	0	0	0	0	0	0	0	0	0	0	0	0	0	0	0	0
OTU0350	33_AEF050_Cer17	6015	0	13	11	1	1	13	3	21	7	24	2	21	1	12	5	15	3	1	2	3	1	0	12	21	5	48	16	84	11	30	5	61	0	8	3	42	11	30	4	66	4	18	8	21	0	39	18
OTU0351	213_SEG015_Cer17	5994	0	0	0	0	21	18	19	0	25	17	5	33	3	8	11	1	9	3	2	20	0	0	12	2	22	1	12	4	1	0	0	1	12	12	5	3	16	67	16	9	5	0	10	28	9	10	13
OTU0352	28_HEG042_Cer17	5971	11	0	44	65	13	55	11	8	0	1	2	0	2	11	0	6	0	8	11	62	0	31	0	16	14	0	50	15	7	0	22	0	1	3	2	8	3	1	0	0	0	0	0	0	0	0	7
OTU0353	107_HEG041_Cer17	5959	0	0	0	0	0	0	0	0	0	0	0	0	0	0	0	0	0	0	0	0	0	0	0	0	0	0	0	0	0	0	0	0	0	0	0	0	0	0	0	0	0	0	0	0	0	0	0
OTU0354	790_AEG004_Cer11	5925	0	0	0	0	0	0	0	0	0	4	3	0	0	0	0	0	0	0	0	0	0	0	1	0	0	1	15	6	0	0	0	1	0	0	0	4	1	1	0	0	0	0	0	0	5	0	2
OTU0355	3380_SEF035_Cer17	5901	3	0	19	18	30	20	36	27	15	22	14	19	7	21	22	8	15	10	10	44	3	4	8	17	11	18	38	21	8	34	14	16	12	12	9	20	43	20	13	26	17	29	9	32	4	16	22
OTU0356	152_SEF019_Cer17	5900	1	13	0	9	24	13	2	0	0	0	1	2	16	4	3	2	8	0	6	10	3	0	45	0	38	54	1	4	29	1	3	0	0	0	11	0	0	0	1	3	1	2	1	0	1	2	9
OTU0357	3214_SEF042_Cer11	5899	55	0	9	2	19	1	2	1	19	8	10	5	23	7	4	2	7	1	42	13	33	32	38	16	32	17	13	6	29	4	8	4	4	3	7	3	12	6	4	2	0	1	2	1	6	1	8
OTU0358	1197_HEG005_Cer17	5877	0	0	0	0	0	0	0	0	0	0	0	0	0	0	0	0	0	0	0	0	0	0	0	0	0	0	0	0	0	0	0	0	0	0	0	0	0	0	0	0	0	0	0	0	0	0	0
OTU0359	67_AEG037_Cer17	5811	0	0	1	13	15	0	70	28	4	0	2	14	6	35	10	0	0	11	6	1	0	4	0	2	7	17	16	10	11	24	8	7	7	36	5	19	33	39	7	13	35	36	15	8	5	44	26
OTU0360	19_AEG002_Cer17	5806	0	0	0	0	0	0	0	0	0	0	0	0	0	0	0	0	0	0	0	0	0	0	0	0	0	0	0	0	0	0	0	0	0	0	0	0	0	0	0	0	0	0	0	0	0	0	0
OTU0361	53_HEG037_Cer17	5798	0	0	0	0	0	0	0	0	0	0	0	0	0	0	0	0	0	0	0	0	0	0	0	0	0	0	0	0	0	0	0	0	0	0	0	0	0	0	0	0	0	0	0	0	0	0	0
OTU0362	86_SEG047_Cer17	5792	0	0	0	0	0	1	0	0	1	0	0	0	0	0	0	0	0	1	1	0	0	0	0	0	0	0	0	0	0	0	0	0	1	0	1	0	1	0	0	0	0	0	0	0	0	0	1
OTU0363	4_SEG018_Cer17	5786	0	0	0	1	0	0	0	0	0	0	0	0	0	0	0	0	0	0	0	0	0	0	0	0	0	0	0	0	0	0	0	0	0	0	0	0	0	0	0	0	0	0	0	0	0	0	0
OTU0364	114_SEF020_Cer17	5774	1	5	0	9	0	0	0	0	0	14	0	1	0	0	0	0	0	0	0	0	0	0	3	0	0	0	0	0	3	0	0	0	0	0	6	0	0	2	0	0	0	0	0	1	0	0	0
OTU0365	650_SEG002_Cer11	5766	0	0	0	0	0	0	0	0	0	0	0	1	0	0	0	0	1	1	0	0	0	0	0	0	0	0	0	1	0	0	1	0	0	0	0	0	0	0	0	0	0	2	0	0	0	0	0
OTU0366	1017_SEF018_Cer11	5755	96	116	2	0	9	0	5	0	4	0	1	1	0	0	0	1	0	1	3	0	2	7	25	0	6	0	70	0	24	7	2	1	127	0	12	5	6	1	7	7	1	0	4	0	1	0	10
OTU0367	145_HEG047_Cer17	5715	0	0	0	0	0	0	0	0	0	0	0	0	0	0	0	0	0	0	0	0	0	0	0	0	0	0	0	0	0	0	0	0	0	0	0	1	0	0	0	0	0	0	0	0	0	0	0
OTU0368	193_SEG036_Cer11	5701	0	0	0	0	0	0	0	0	0	0	0	0	0	0	0	0	0	0	0	0	0	0	0	0	0	0	0	0	0	0	0	0	0	0	0	0	0	0	0	0	0	0	0	0	0	0	0
OTU0369	2474_SEF017_Cer11	5693	95	68	1	3	1	0	4	0	10	1	0	0	0	0	0	1	4	0	14	1	278	80	11	17	0	0	12	0	1	0	1	0	0	0	8	0	5	1	0	0	2	0	0	0	0	0	0
OTU0370	113_SEF015_Cer17	5677	166	15	5	0	1	0	1	1	0	0	1	0	1	0	0	1	1	0	0	0	39	74	18	10	10	1	8	14	2	0	0	1	0	0	10	5	1	0	1	1	0	1	0	0	0	0	3
OTU0371	19_HEG024_Cer17	5668	0	3	1	16	0	4	0	7	0	25	0	23	0	2	1	3	0	4	0	6	0	0	1	1	1	2	0	3	0	5	0	43	0	6	1	4	0	23	1	5	1	23	0	9	1	13	0
OTU0372	1051_HEG008_Cer11	5666	1	0	0	0	0	1	0	19	1	1	3	0	0	0	0	11	0	4	2	4	1	0	17	0	4	2	0	0	13	38	17	0	19	0	2	1	1	0	0	0	7	18	2	0	18	0	10
OTU0373	53_AEF039_Cer17	5433	46	19	27	3	0	4	6	12	37	23	3	5	18	11	2	1	25	28	3	0	30	31	22	12	6	0	7	1	10	4	2	38	3	7	27	14	29	65	4	13	1	7	1	0	6	3	22
OTU0374	354_SEG020_Cer17	5421	1	0	10	26	16	7	12	2	9	7	2	4	1	3	0	1	0	5	2	5	0	0	3	0	10	10	15	22	6	16	1	1	0	1	8	2	3	17	0	7	10	17	1	8	0	4	7
OTU0375	12_SEG047_Cer11	5397	0	0	0	0	0	0	0	0	0	0	0	0	0	0	0	0	0	0	0	0	0	0	0	0	0	0	0	0	0	0	0	0	0	0	0	0	0	0	0	0	0	0	0	0	0	0	0
OTU0376	46_AEG007_Cer17	5363	0	0	0	0	0	0	0	0	0	0	0	0	0	0	0	0	0	0	0	0	0	0	0	0	0	0	0	0	0	0	0	0	0	0	0	0	0	0	0	0	0	0	0	0	0	0	0
OTU0377	3514_AEF030_Cer11	5343	0	1	0	0	20	0	71	0	52	9	15	38	77	1	45	0	56	4	1	0	2	0	2	0	380	10	4	0	14	9	6	150	13	4	27	4	58	15	199	25	34	15	46	0	33	6	34
OTU0378	155_HEG042_Cer11	5325	0	0	0	0	0	0	0	0	0	0	0	0	0	0	0	0	0	0	0	0	0	0	0	0	0	0	0	0	0	0	0	0	0	0	0	0	0	0	0	0	0	0	0	0	0	0	0
OTU0379	389_AEG040_Cer11	5320	0	0	0	0	0	0	0	0	0	0	0	0	0	0	0	0	0	0	0	0	0	0	0	0	0	0	0	0	0	0	0	0	0	0	0	0	0	0	0	0	0	0	0	0	0	0	0
OTU0380	423_AEG047_Cer11	5300	0	0	0	0	0	0	0	0	0	0	0	0	0	0	0	0	0	0	0	0	0	0	0	0	0	0	0	0	0	0	0	0	0	0	0	0	0	0	0	0	0	0	0	0	0	0	0
OTU0381	16_SEF030_Cer17	5281	21	13	0	10	10	19	28	18	2	16	9	0	2	6	1	9	7	6	7	11	10	33	9	0	2	0	12	0	0	9	1	0	2	5	47	41	7	3	14	2	4	13	5	11	2	4	9
OTU0382	353_HEF048_Cer17	5279	0	0	5	5	32	35	51	32	31	13	23	0	18	40	37	73	36	61	23	14	1	0	15	18	7	1	17	0	19	0	18	3	26	13	7	10	33	22	13	44	35	68	21	15	16	2	21
OTU0383	159_AEG038_Cer11	5260	14	2	4	1	6	12	17	1	5	0	5	0	1	5	2	0	4	1	5	2	0	2	25	11	11	3	5	2	2	0	4	0	0	0	2	2	1	4	2	3	2	4	1	3	0	3	4
OTU0384	397_AEF011_Cer17	5257	124	0	0	0	1	0	0	0	0	0	0	0	0	0	1	0	1	1	1	0	189	199	23	13	3	5	0	22	2	0	2	0	0	0	25	16	12	0	0	0	0	0	1	0	1	2	2
OTU0385	146_SEG025_Cer17	5256	0	0	0	0	0	0	0	0	0	0	0	0	0	0	0	0	0	0	0	0	0	0	0	0	0	0	0	0	0	0	0	0	0	0	0	0	0	0	0	0	0	0	0	0	0	0	0
OTU0386	3444_AEF027_Cer11	5255	9	5	161	78	63	81	7	25	9	4	10	2	176	139	14	1	18	11	149	115	8	39	145	107	129	42	74	28	574	145	19	5	0	2	23	6	25	1	6	0	2	3	2	3	5	0	263
OTU0387	179_SEG015_Cer17	5242	0	0	0	0	0	0	0	0	0	0	0	0	0	0	0	0	0	0	0	0	0	0	0	0	0	0	0	0	0	0	0	0	0	0	0	0	0	0	0	0	0	0	0	0	0	0	0
OTU0388	83_SEG016_Cer17	5231	0	0	0	0	0	0	0	0	0	0	0	0	0	0	0	0	0	0	0	0	0	0	0	0	0	0	0	0	0	0	0	0	0	0	0	0	0	0	0	0	0	0	0	0	0	0	0
OTU0389	242_SEG010_Cer11	5216	0	0	0	0	0	0	0	0	0	0	0	0	0	0	1	0	0	0	0	0	0	0	0	0	0	0	0	0	0	0	0	0	0	0	0	0	0	0	0	0	0	0	0	0	0	0	0
OTU0390	128_AEG034_Cer11	5203	0	0	0	0	0	0	0	3	0	0	0	0	0	0	0	0	0	0	0	0	0	0	1	3	0	10	1	0	27	0	0	15	0	0	0	0	0	6	0	0	0	0	0	0	0	0	0
OTU0391	95_AEG024_Cer11	5194	0	0	0	0	0	0	0	0	0	0	0	0	0	0	0	1	0	0	0	0	9	0	1	0	11	0	1	5	0	0	3	1	0	0	1	4	4	0	1	0	1	1	0	0	0	0	69
OTU0392	33_HEG031_Cer11	5172	0	0	0	0	0	0	2	10	0	0	0	0	0	0	0	13	0	8	0	0	0	0	0	1	0	1	0	0	0	15	0	47	0	50	0	0	2	0	0	41	0	3	2	0	0	41	0
OTU0393	2112_HEF025_Cer17	5167	18	13	59	1	23	6	2	11	1	3	3	7	7	1	5	0	14	12	29	4	16	28	53	24	2	1	17	3	2	0	3	0	0	1	2	6	18	1	0	0	0	0	0	0	2	7	6
OTU0394	3285_SEF010_Cer11	5153	26	0	27	8	23	10	6	6	30	6	9	2	33	14	27	33	14	13	27	14	25	18	45	39	43	25	33	31	20	36	14	19	8	13	15	6	27	6	4	19	3	4	11	3	6	5	35
OTU0395	683_AEG025_Cer17	5147	0	0	7	2	0	3	2	0	18	0	1	11	5	16	6	0	10	8	15	6	11	3	3	1	7	4	7	18	14	28	18	68	6	1	1	34	8	30	2	2	0	1	0	0	1	0	14
OTU0396	855_SEG013_Cer17	5097	2	0	2	1	18	8	75	4	2	11	8	0	6	13	33	11	21	44	17	14	1	0	2	0	11	0	2	14	27	1	31	62	17	16	5	11	41	25	3	3	10	13	6	2	2	38	11
OTU0397	2341_HEF031_Cer17	5094	16	0	13	3	13	6	50	15	28	21	27	19	17	23	22	22	25	25	20	16	4	4	24	15	10	19	28	22	14	12	32	49	9	15	21	14	36	21	13	13	15	18	16	26	21	17	28
OTU0398	74_AEG026_Cer11	5084	0	11	0	3	0	12	0	2	0	2	1	8	0	3	0	15	0	6	0	4	0	6	0	6	0	17	0	17	0	59	0	6	0	8	0	10	0	23	0	26	0	12	0	13	0	2	0
OTU0399	2167_SEF009_Cer11	5062	448	429	2	2	2	0	6	0	6	2	2	0	5	0	3	1	0	0	5	0	0	0	0	0	3	0	1	0	0	0	0	0	0	0	3	0	0	0	0	0	1	0	2	0	1	0	0
OTU0400	534_HEG035_Cer11	5043	3	0	9	3	16	5	10	1	16	12	16	8	14	10	22	13	14	6	30	12	3	2	18	5	13	13	10	5	10	10	18	7	4	2	13	6	22	20	9	14	5	6	12	6	13	4	15
OTU0401	9_SEG009_Cer17	5030	0	0	0	0	0	0	0	0	0	0	0	0	0	0	0	0	0	0	0	0	0	0	0	0	0	0	0	0	0	0	0	0	0	0	0	0	0	0	0	0	0	0	0	0	0	0	0
OTU0402	14_SEG004_Cer17	5017	0	0	0	0	0	0	0	0	0	0	0	0	0	0	0	0	0	0	0	0	0	0	0	0	0	0	0	0	0	0	0	0	0	0	0	0	0	0	0	0	0	0	0	0	0	0	0
OTU0403	64_HEG028_Cer17	4931	0	0	0	0	0	0	0	0	0	0	0	0	0	0	0	1	1	3	0	0	0	0	0	0	0	0	0	0	0	0	0	0	0	0	1	0	0	0	0	0	0	0	0	0	0	0	0
OTU0404	96_SEG028_Cer17	4907	0	0	0	0	0	0	0	0	0	0	0	0	0	0	0	0	0	0	0	0	0	0	0	0	0	0	0	0	0	0	0	0	0	0	0	0	0	0	0	0	0	0	0	0	0	0	0
OTU0405	678_AEG019_Cer11	4898	0	0	0	0	0	0	0	0	0	0	0	0	0	0	0	0	0	0	0	0	0	0	0	0	0	0	0	0	0	0	0	0	0	0	0	0	0	0	0	0	0	0	0	0	0	0	0
OTU0406	141_SEF012_Cer17	4896	1	4	2	1	4	1	20	2	4	1	4	1	3	3	6	2	1	0	7	3	2	3	7	8	6	6	1	6	8	2	7	5	3	0	6	5	7	16	1	1	1	3	5	6	2	0	7
OTU0407	1773_SEF009_Cer11	4852	87	94	0	0	2	0	0	1	1	0	1	0	2	0	3	0	0	2	2	3	29	311	0	1	6	2	2	4	0	1	2	4	0	0	2	1	4	2	2	0	1	1	0	0	0	0	1
OTU0408	1400_AEG035_Cer11	4840	0	0	0	0	0	0	0	0	0	0	0	0	0	0	0	0	0	0	0	0	0	0	0	0	0	0	0	0	0	0	0	0	0	0	0	0	0	0	0	0	0	0	0	0	0	0	0
OTU0409	349_AEG024_Cer11	4826	0	0	0	0	0	0	0	0	0	0	0	0	0	0	0	0	0	0	0	0	0	0	0	0	0	0	0	0	0	0	0	0	0	0	0	0	0	0	0	0	0	0	0	0	0	0	0
OTU0410	1217_HEG017_Cer11	4818	1	0	1	1	6	5	37	13	14	8	10	5	13	2	7	37	30	6	13	11	1	0	9	2	20	27	8	14	13	18	22	4	11	12	10	5	20	13	21	18	13	11	13	10	14	7	25
OTU0411	163_AEF021_Cer17	4810	6	0	3	0	19	10	17	16	19	1	3	33	3	0	22	7	6	22	3	1	1	0	13	1	9	22	13	33	24	42	10	0	9	1	10	7	18	26	21	62	8	7	16	20	5	3	5
OTU0412	169_AEF018_Cer17	4794	665	482	2	0	6	1	4	0	3	0	3	0	8	0	6	1	1	2	1	2	432	430	4	1	1	0	0	4	2	0	4	2	0	0	19	204	1	2	0	1	0	2	1	3	0	1	2
OTU0413	106_SEG036_Cer17	4794	0	0	0	0	0	0	0	0	0	0	0	0	0	0	0	0	0	0	0	0	0	0	0	0	1	0	0	0	0	0	0	0	0	0	0	0	0	0	0	0	0	0	0	0	0	0	0
OTU0414	3153_AEF014_Cer17	4773	2	9	3	11	0	15	0	17	2	51	0	9	1	25	0	21	1	46	1	23	1	47	1	44	3	34	1	35	0	9	0	62	0	14	2	17	1	16	1	0	0	3	1	2	0	11	0
OTU0415	2652_SEG027_Cer11	4766	1	1	1	2	6	1	5	1	8	9	2	7	6	1	7	7	8	19	10	5	6	2	14	0	9	9	3	2	9	3	7	1	0	1	11	11	9	1	7	10	3	2	3	1	2	2	19
OTU0416	283_HEG004_Cer11	4747	7	0	7	0	5	0	4	2	2	0	1	0	0	0	0	0	1	0	10	19	14	19	1	0	4	0	5	0	0	0	0	1	1	0	0	0	2	11	1	52	7	7	4	1	4	0	0
OTU0417	298_HEG046_Cer17	4723	0	0	4	2	9	1	43	4	6	1	8	8	6	2	12	20	22	5	6	11	0	0	11	1	4	6	7	8	9	6	26	0	4	5	3	5	17	15	8	13	15	15	9	6	4	3	10
OTU0418	3284_AEF029_Cer11	4712	2	2	11	7	15	2	23	3	46	3	4	6	20	5	33	25	47	8	36	4	6	15	35	6	56	11	23	10	17	10	14	13	7	3	14	3	20	5	24	4	7	2	21	3	29	2	31
OTU0419	72_AEF007_Cer17	4698	4	0	2	19	0	3	1	0	6	40	7	7	1	14	8	3	4	3	8	21	1	26	22	67	12	18	6	7	2	1	1	4	1	10	16	29	6	16	5	34	0	1	2	2	2	1	5
OTU0420	10734_AEF012_Cer11	4694	16	2	8	5	14	6	37	4	40	7	20	4	29	23	18	24	35	14	11	7	15	8	35	16	31	8	18	14	20	27	20	22	16	14	31	7	44	11	29	19	11	10	18	14	13	8	34
OTU0421	266_SEF017_Cer17	4683	14	3	5	2	17	0	9	1	3	12	3	0	6	3	8	0	16	1	7	14	8	16	6	14	16	11	3	13	1	11	2	4	3	3	7	3	8	33	0	0	1	8	1	0	7	0	24
OTU0422	753_SEG018_Cer17	4680	0	0	8	3	3	2	13	0	0	7	1	2	4	9	12	0	0	0	11	55	0	0	0	7	1	0	4	45	9	39	0	0	3	0	1	17	0	0	3	1	8	6	9	0	1	0	0
OTU0423	5874_AEF011_Cer11	4676	34	2	11	18	33	11	14	8	6	8	4	4	8	6	13	17	7	4	16	47	14	14	17	10	25	44	27	6	16	12	5	12	2	7	2	3	7	14	3	11	6	9	2	11	4	10	9
OTU0424	1618_AEF011_Cer17	4667	28	0	11	8	10	14	6	3	1	11	5	5	7	15	5	21	26	14	11	20	36	49	6	13	7	16	14	14	7	12	5	9	4	4	7	10	18	7	1	0	1	2	3	6	7	6	11
OTU0425	471_HEF017_Cer17	4664	0	1	5	10	36	21	64	26	17	20	8	30	12	16	26	16	2	10	6	5	2	1	19	3	17	8	4	23	12	17	46	19	17	9	3	7	30	33	35	88	46	45	33	48	5	5	38
OTU0426	23_SEG005_Cer17	4650	0	0	0	0	0	0	0	0	0	0	0	0	0	0	0	0	0	0	0	0	0	0	0	0	0	0	1	0	0	0	1	0	0	0	0	0	0	0	0	0	0	0	0	0	0	0	0
OTU0427	2182_SEF009_Cer17	4649	9	1	0	0	1	4	3	0	1	1	0	1	0	0	1	2	2	1	1	2	30	50	0	1	2	0	2	2	0	1	2	1	0	1	2	2	2	4	1	1	0	0	3	2	0	1	0
OTU0428	162_HEG016_Cer17	4637	1	0	0	0	1	0	46	0	5	19	0	1	5	10	12	48	5	0	1	0	0	0	3	1	2	0	12	0	1	0	2	72	3	1	3	0	4	0	4	29	5	38	6	1	2	0	2
OTU0429	71_HEG045_Cer17	4628	0	0	0	0	0	0	0	0	0	0	0	0	0	0	0	0	0	0	0	0	0	0	0	0	0	0	0	0	0	0	0	0	0	0	0	0	0	0	0	0	0	0	0	0	0	0	0
OTU0430	96_SEG048_Cer17	4611	0	0	0	0	1	0	17	0	2	1	13	0	0	0	5	0	1	0	0	0	0	0	1	0	0	0	7	0	0	0	12	0	9	4	0	6	3	14	15	1	3	5	1	1	2	7	3
OTU0431	3986_SEF005_Cer11	4592	86	5	0	0	1	0	2	0	1	0	0	0	1	0	1	0	0	0	2	0	1	1	2	0	0	0	0	0	0	0	1	0	0	0	0	0	0	0	0	0	0	0	0	0	0	0	1
OTU0432	352_AEG022_Cer17	4583	1	26	7	0	11	4	10	2	5	6	5	2	3	1	10	22	6	6	10	2	0	18	9	8	5	2	10	20	4	35	6	2	4	3	5	6	7	26	9	12	15	14	6	1	5	1	22
OTU0433	479_SEG015_Cer11	4554	0	0	0	0	0	0	1	0	0	0	0	0	0	0	1	0	0	0	0	0	0	14	0	1	0	0	0	0	0	10	1	0	0	4	0	3	0	0	0	0	0	0	0	0	0	5	0
OTU0434	5_AEG037_Cer17	4550	0	0	0	0	0	0	0	0	0	0	0	0	0	0	0	0	0	0	2	1	0	0	0	0	0	0	0	0	1	0	0	0	0	0	0	0	0	0	0	0	0	0	0	0	0	0	0
OTU0435	808_HEG043_Cer11	4537	1	1	4	0	23	3	0	12	1	5	12	0	2	13	15	1	4	9	1	0	1	0	1	7	6	10	0	0	3	0	19	0	1	2	4	5	37	30	27	25	6	1	2	3	15	7	8
OTU0436	23_AEG049_Cer11	4523	0	0	0	0	0	0	0	0	0	0	0	0	0	0	0	0	0	0	0	0	0	0	0	0	0	0	0	0	0	0	0	0	0	0	0	0	0	0	0	0	0	0	0	0	0	0	0
OTU0437	4393_AEF011_Cer11	4507	87	0	14	4	8	1	5	0	1	0	1	2	15	4	13	8	8	3	33	10	46	39	30	26	38	39	15	6	3	4	6	13	3	2	3	0	2	0	1	0	1	0	1	1	4	0	4
OTU0438	4990_AEF027_Cer11	4489	11	1	36	5	13	11	39	16	24	12	17	3	18	19	35	6	14	7	25	10	125	15	34	18	24	68	27	25	23	31	17	55	11	20	27	13	19	11	11	12	6	22	13	4	13	4	36
OTU0439	505_HEG045_Cer17	4489	0	0	0	0	0	0	0	0	0	0	0	0	0	0	0	0	0	0	0	0	0	0	0	0	0	0	0	0	0	0	0	0	0	0	0	0	0	0	0	0	0	0	0	0	0	0	0
OTU0440	227_SEG025_Cer17	4482	0	0	1	0	6	1	33	16	3	2	10	0	1	4	5	0	2	19	1	0	0	0	3	1	3	28	2	0	14	11	9	12	10	4	12	26	16	34	11	9	6	12	7	19	1	16	13
OTU0441	5390_AEF008_Cer11	4471	19	0	46	5	21	56	10	0	26	5	7	38	46	13	110	119	35	31	42	25	4	14	40	21	55	56	28	17	14	3	4	3	1	5	8	2	18	0	2	11	2	0	10	10	9	0	21
OTU0442	72_AEG026_Cer11	4469	1	0	1	2	1	0	0	0	0	0	0	0	0	0	2	0	0	0	0	0	0	0	1	0	0	0	0	6	0	0	0	0	1	0	1	1	1	3	1	1	0	1	1	0	0	0	1
OTU0443	49_SEG010_Cer11	4403	6	0	0	0	2	0	20	0	0	0	0	11	5	0	0	0	3	0	5	5	0	0	1	2	0	0	1	0	6	16	5	0	5	0	4	2	2	11	0	0	0	0	0	0	1	6	3
OTU0444	33_HEG040_Cer11	4386	0	0	0	0	0	0	6	0	0	0	0	0	0	0	1	0	0	0	0	0	0	0	1	0	0	0	0	0	0	1	0	0	0	0	0	0	0	0	1	0	3	0	0	0	4	0	3
OTU0445	114_SEG026_Cer11	4373	0	0	0	0	0	2	0	13	0	14	1	11	0	8	0	25	0	9	0	0	0	0	3	0	0	0	0	7	0	0	0	16	0	2	0	6	0	1	0	7	0	7	0	0	0	0	0
OTU0446	584_SEG003_Cer17	4366	3	0	2	2	0	0	6	16	13	34	8	0	0	0	3	0	2	0	2	9	0	9	1	0	1	0	22	0	1	1	0	0	10	1	58	8	30	12	6	0	5	8	1	0	1	0	2
OTU0447	104_AEF001_Cer17	4327	0	105	0	1	0	2	0	0	0	0	0	0	0	0	0	1	0	0	0	1	0	13	0	1	0	0	0	0	0	0	0	0	0	1	0	5	0	0	0	1	0	3	0	0	0	0	0
OTU0448	475_HEG041_Cer11	4305	1	0	2	1	0	0	27	11	13	5	9	4	5	1	20	9	14	8	1	1	0	1	3	5	3	7	8	1	3	0	22	2	5	5	2	4	9	16	17	23	9	26	16	33	6	0	13
OTU0449	80_SEG004_Cer17	4280	0	0	0	0	0	0	0	0	1	0	0	0	0	0	0	0	0	0	0	0	0	0	0	0	0	0	0	0	0	0	0	0	0	0	0	0	0	0	0	0	0	0	0	0	0	0	0
OTU0450	473_SEG012_Cer17	4277	0	0	2	6	21	6	6	3	6	7	31	21	10	8	9	7	16	2	29	18	0	0	36	9	35	20	9	11	2	18	2	19	3	2	8	5	23	24	2	3	4	11	3	6	3	13	14
OTU0451	67_HEG041_Cer11	4276	0	0	0	0	0	0	0	0	0	0	0	0	0	0	0	0	0	0	0	0	0	0	0	0	0	0	0	0	0	0	0	0	0	0	0	0	0	0	0	0	0	0	0	0	0	0	0
OTU0452	29_HEG024_Cer17	4266	0	0	0	0	0	0	0	0	0	0	0	0	0	0	0	0	0	0	0	0	0	0	0	0	0	0	0	0	0	0	0	0	0	0	0	0	0	0	0	0	0	0	0	0	0	0	0
OTU0453	42_HEG024_Cer17	4255	0	0	0	0	4	0	30	0	0	0	0	0	0	0	0	0	0	0	0	0	0	0	0	0	0	0	0	0	0	0	0	0	2	0	1	0	1	2	0	0	1	12	0	0	0	0	2
OTU0454	112_SEG035_Cer17	4245	0	0	4	3	0	44	5	0	0	0	0	0	0	0	0	1	1	0	1	8	0	0	3	0	0	0	0	0	10	14	1	0	4	3	0	6	0	0	0	0	0	3	0	0	0	0	0
OTU0455	15_SEG047_Cer17	4239	0	0	5	0	9	4	23	0	1	3	5	9	3	1	5	12	4	8	4	0	0	0	3	0	1	0	6	0	1	0	6	1	6	1	2	4	14	14	6	10	16	7	8	12	8	8	6
OTU0456	372_AEF029_Cer17	4238	14	1	0	2	1	9	0	17	7	24	0	0	7	104	0	7	0	0	0	12	0	0	3	65	1	2	1	29	0	0	0	0	1	6	2	13	9	30	0	2	0	2	1	1	0	1	15
OTU0457	1282_SEG036_Cer11	4232	1	0	12	12	23	0	40	0	1	19	3	0	1	2	11	0	4	0	13	0	0	1	9	0	1	11	6	1	0	1	13	0	5	0	0	1	7	15	3	35	4	2	16	0	1	0	3
OTU0458	118_SEG050_Cer17	4220	0	0	0	0	0	0	0	0	0	0	0	0	0	0	0	0	0	0	0	0	0	0	0	0	0	0	0	0	0	0	0	0	0	0	0	0	0	0	0	0	0	0	0	0	0	0	0
OTU0459	2409_SEF044_Cer11	4211	120	0	4	1	2	0	3	0	0	0	1	1	3	6	3	3	1	3	12	3	47	43	8	3	18	7	2	0	3	3	4	6	1	0	1	0	2	1	0	4	0	0	0	1	2	1	3
OTU0460	98_HEF012_Cer17	4188	2	1	0	0	12	81	55	18	1	2	0	51	5	16	71	77	135	132	0	2	0	1	0	32	2	2	2	1	0	1	25	262	0	6	3	58	0	5	10	5	0	2	24	57	1	54	0
OTU0461	719_HEG006_Cer17	4182	3	0	1	4	8	3	25	5	6	11	7	16	7	6	25	3	5	5	20	12	2	0	7	0	9	31	8	3	9	0	12	13	10	0	5	1	13	16	14	7	18	2	10	4	10	6	20
OTU0462	2668_AEF015_Cer11	4161	8	0	107	19	78	9	4	0	26	12	21	2	86	28	16	139	27	5	136	45	8	29	40	15	80	9	12	18	39	44	2	2	6	0	71	5	39	0	5	0	4	0	8	0	22	1	25
OTU0463	767_SEG016_Cer17	4136	0	1	0	8	0	0	1	24	1	1	0	4	0	18	0	0	0	5	0	15	0	0	0	28	0	54	0	7	0	16	0	4	0	2	0	0	0	39	0	65	0	9	0	21	0	12	0
OTU0464	7982_AEF026_Cer11	4133	17	0	13	5	7	11	30	4	29	17	29	9	14	13	15	19	32	15	26	25	4	2	21	9	16	18	17	7	17	13	22	42	3	6	26	14	29	20	8	15	12	12	20	9	14	9	25
OTU0465	550_AEG022_Cer11	4129	0	0	0	0	0	0	0	0	0	0	0	0	0	0	0	0	0	0	0	0	0	0	0	0	0	0	0	0	0	0	0	0	0	0	0	0	0	0	0	0	0	0	0	0	0	0	0
OTU0466	335_AEF029_Cer17	4120	0	0	6	25	8	0	19	25	69	10	18	3	25	1	6	4	2	1	17	43	2	0	41	11	29	66	9	52	43	11	9	2	5	10	81	28	13	4	11	6	7	7	11	0	1	3	12
OTU0467	401_AEG028_Cer11	4113	0	0	0	0	10	0	31	9	4	13	3	26	5	8	7	1	7	4	1	11	1	0	1	0	1	0	4	6	0	0	1	0	0	1	3	8	9	1	11	18	8	6	15	12	1	6	16
OTU0468	1080_AEF019_Cer17	4094	0	1	1	32	3	62	0	16	1	56	2	41	4	25	3	71	0	8	4	55	0	32	2	21	3	3	1	84	0	22	0	16	0	16	2	38	3	47	0	29	0	1	0	21	0	10	4
OTU0469	160_SEG044_Cer17	4085	0	0	0	0	0	0	0	0	0	0	0	0	0	0	2	0	0	0	0	0	0	0	0	0	0	0	0	0	8	0	0	0	0	0	0	0	0	0	0	0	0	0	0	0	1	0	0
OTU0470	636_HEG050_Cer11	4075	4	0	5	6	8	9	48	4	2	1	4	11	3	2	20	49	12	0	7	15	0	0	4	3	5	0	2	0	1	0	8	0	2	1	1	3	18	3	1	6	7	2	8	15	9	0	4
OTU0471	231_AEG035_Cer11	4028	0	0	0	0	0	0	0	0	0	0	0	0	0	0	0	0	0	0	0	0	0	0	0	0	0	0	0	0	0	0	0	0	0	0	0	0	0	1	0	0	0	0	0	0	0	0	0
OTU0472	243_SEF036_Cer17	4013	0	0	1	0	0	0	0	0	1	0	0	0	0	0	1	0	0	0	0	3	0	0	0	0	0	0	0	0	0	0	0	0	0	1	0	0	0	3	0	2	0	10	0	0	0	2	0
OTU0473	152_HEF023_Cer17	3989	0	1	27	8	31	60	34	9	6	23	16	37	7	31	33	5	17	23	18	73	0	1	27	7	27	81	28	64	11	15	3	24	3	0	14	9	12	3	5	18	4	10	3	32	11	0	29
OTU0474	2204_SEF043_Cer11	3947	118	57	1	0	2	0	1	0	0	0	0	0	2	0	1	1	1	0	0	1	43	145	0	2	0	1	0	0	0	1	0	5	2	0	18	10	0	0	0	0	0	3	0	0	1	0	4
OTU0475	651_SEF049_Cer17	3940	8	0	5	2	6	20	45	14	7	5	16	27	5	8	15	9	6	4	10	12	1	12	10	8	7	6	9	27	1	0	12	8	10	1	8	14	33	17	8	15	9	11	2	19	3	12	15
OTU0476	34_SEF027_Cer17	3939	0	33	19	2	2	1	1	1	5	2	0	3	0	0	2	2	1	0	30	8	2	0	17	12	6	10	12	6	0	1	0	1	0	0	5	13	4	0	0	0	0	0	0	0	1	0	3
OTU0477	2590_SEF038_Cer11	3885	141	54	1	0	3	0	6	0	5	0	3	2	1	0	5	0	0	1	0	0	6	22	4	1	1	1	0	2	1	1	1	2	1	0	0	0	2	2	1	2	0	0	0	0	1	2	1
OTU0478	15_AEG036_Cer17	3879	0	0	0	0	0	0	0	0	0	0	0	0	0	0	0	0	0	0	0	0	0	0	0	0	0	0	0	0	0	0	0	0	0	0	0	0	0	0	0	0	0	0	0	0	0	0	0
OTU0479	352_HEG031_Cer17	3874	0	0	0	0	0	0	0	0	0	0	0	0	0	0	0	0	0	0	0	0	0	0	0	0	0	0	0	0	0	0	0	0	0	0	0	0	0	0	0	0	0	0	0	0	0	0	0
OTU0480	2848_SEF001_Cer17	3873	62	1	5	3	5	2	6	1	2	2	3	0	8	5	7	2	5	2	2	6	31	22	10	10	12	12	4	2	1	3	5	4	2	1	4	2	4	2	3	3	0	0	0	1	2	0	3
OTU0481	122_AEG031_Cer17	3861	0	0	0	0	1	14	0	21	0	7	0	1	0	21	0	14	0	32	0	0	0	0	0	5	0	0	0	27	0	14	0	2	0	0	0	10	0	7	0	2	0	35	0	23	0	0	0
OTU0482	1868_SEG036_Cer17	3847	0	0	0	0	0	0	0	0	0	0	0	0	0	0	0	0	0	0	0	0	0	0	0	0	0	0	0	0	0	0	0	0	0	0	0	0	0	0	0	0	0	0	0	0	0	0	0
OTU0483	274_SEF011_Cer17	3822	25	40	11	3	17	15	8	0	20	3	6	0	12	8	6	2	9	3	7	11	0	0	1	0	13	1	16	0	9	20	4	24	4	10	2	0	6	0	9	19	3	3	6	0	5	1	6
OTU0484	40_SEG016_Cer17	3817	0	0	0	0	0	0	0	0	0	0	0	0	0	0	0	0	0	0	0	0	0	0	0	0	0	0	0	0	0	0	0	0	0	0	0	0	0	0	0	0	0	0	0	0	0	0	0
OTU0485	125_HEG034_Cer17	3815	0	0	0	3	0	0	0	0	0	1	0	0	0	16	0	30	0	7	0	0	0	0	0	2	0	1	0	28	0	1	0	0	0	10	0	11	1	23	0	12	1	10	0	0	0	22	0
OTU0486	35_HEF046_Cer17	3798	0	1	0	15	0	3	0	6	0	15	0	7	0	3	0	56	0	18	0	8	0	0	0	7	1	2	1	3	0	17	0	2	0	13	0	23	0	16	1	10	0	17	0	1	0	9	0
OTU0487	103_HEG024_Cer17	3785	0	0	0	0	0	0	0	0	0	0	0	0	0	0	0	0	0	0	0	0	0	0	0	0	0	0	0	0	0	0	0	0	0	0	0	0	0	0	0	0	0	0	0	0	0	0	0
OTU0488	165_SEG045_Cer17	3756	0	0	0	0	0	0	0	0	0	0	0	0	0	0	0	0	0	0	0	0	0	0	0	0	0	0	1	0	0	0	0	0	0	0	0	0	0	0	0	0	0	0	0	0	0	0	0
OTU0489	34_AEG001_Cer17	3731	0	1	0	0	19	59	36	15	18	2	5	1	5	0	3	17	14	12	12	14	0	0	2	0	2	1	23	16	5	0	3	2	3	8	1	2	22	0	11	22	9	39	3	1	3	0	3
OTU0490	7098_AEG015_Cer11	3729	9	0	10	4	4	3	12	1	11	1	6	0	10	7	4	8	11	7	28	16	17	9	12	3	8	10	4	17	10	4	8	9	7	2	12	12	8	11	8	8	10	4	10	6	4	1	8
OTU0491	276_AEG044_Cer11	3713	1	0	2	0	2	1	7	0	1	1	3	1	2	0	6	42	1	1	0	0	0	1	1	1	8	24	0	0	3	1	1	1	0	1	1	1	2	3	4	26	14	14	12	58	1	0	3
OTU0492	37_HEG026_Cer17	3701	0	0	0	1	0	0	0	0	0	0	0	0	0	0	0	0	0	0	0	0	0	0	0	0	0	0	0	0	0	0	0	13	0	0	0	0	0	0	0	0	0	5	0	0	0	0	0
OTU0493	4836_AEF019_Cer11	3694	1	2	25	5	41	5	109	26	6	0	27	34	17	0	11	0	19	12	77	31	2	7	5	1	19	48	9	2	2	1	23	0	13	0	9	4	9	10	8	14	4	0	2	1	1	0	11
OTU0494	13383_SEF030_Cer17	3685	11	1	4	1	3	7	4	2	1	0	0	0	0	7	6	0	9	2	8	0	0	7	6	2	0	6	2	1	3	0	5	9	1	0	0	3	3	6	1	0	0	0	1	0	0	0	1
OTU0495	2943_SEF026_Cer11	3683	59	64	3	10	1	0	1	0	1	19	0	0	9	0	2	0	0	0	25	1	1	23	7	1	4	0	7	0	1	1	2	0	2	0	0	0	3	0	0	0	0	0	0	1	1	1	13
OTU0496	2624_AEF016_Cer11	3679	9	0	4	3	24	13	41	19	21	9	6	5	12	18	21	13	25	4	8	22	1	3	5	6	8	3	20	11	16	14	19	17	26	6	13	10	29	17	30	18	13	14	16	22	10	7	26
OTU0497	1_AEG008_Cer17	3668	0	0	0	0	0	0	0	0	0	0	0	1	0	0	1	0	0	0	0	0	0	0	0	0	0	0	0	0	0	0	0	0	0	0	0	0	0	0	0	1	0	0	0	0	0	0	0
OTU0498	121_SEG015_Cer11	3666	0	1	4	0	4	0	1	0	0	0	0	0	0	0	0	0	0	0	4	6	0	1	0	11	0	0	0	0	0	0	0	0	2	0	0	0	0	0	0	0	0	0	0	0	0	0	0
OTU0499	905_SEF012_Cer17	3634	19	0	16	4	17	3	2	3	9	5	4	5	12	10	12	7	14	9	20	13	20	25	16	21	16	15	13	3	8	11	14	11	8	2	14	12	10	4	8	7	6	3	4	4	0	4	9
OTU0500	13225_AEF003_Cer11	3619	8	0	16	5	17	5	11	2	27	17	13	1	12	10	3	8	12	11	12	18	9	9	25	10	18	6	12	11	9	20	7	12	2	4	22	7	29	12	15	10	5	3	11	9	4	4	19
OTU0501	67_AEG036_Cer17	3619	0	0	0	0	0	0	0	0	0	0	0	0	0	0	0	0	0	0	0	0	0	0	0	0	0	0	0	0	0	0	0	0	0	0	0	0	0	0	0	0	0	0	0	0	0	0	0
OTU0502	776_SEF009_Cer11	3614	1	0	8	6	30	9	12	0	2	13	1	9	5	6	7	19	4	0	41	9	26	0	20	4	46	13	7	6	3	6	0	0	8	0	2	1	14	35	4	16	2	1	0	0	0	0	15
OTU0503	33_SEF034_Cer17	3582	0	62	0	6	0	10	0	9	0	18	0	18	0	6	0	21	0	7	0	7	0	110	0	7	0	5	0	31	0	25	0	36	0	2	0	8	0	13	0	9	1	11	0	1	0	10	0
OTU0504	3991_SEF005_Cer11	3571	32	34	20	10	8	14	5	0	0	0	1	0	6	4	7	39	3	6	22	42	1	16	17	24	37	9	7	0	1	0	6	1	1	0	5	1	2	0	0	3	0	1	0	0	2	0	3
OTU0505	311_HEF044_Cer17	3569	0	1	1	2	17	5	19	14	8	1	3	6	6	5	19	18	21	28	1	5	0	1	2	4	6	10	6	14	21	21	12	9	9	8	10	22	31	2	9	33	8	13	2	30	7	37	19
OTU0506	2854_HEF030_Cer17	3567	62	0	0	0	2	0	0	0	2	0	1	1	1	0	1	0	2	1	1	2	65	94	9	9	0	1	1	22	0	0	2	5	0	0	24	16	21	0	1	0	0	0	1	0	1	0	1
OTU0507	1917_HEF010_Cer17	3556	0	0	1	0	7	24	34	17	69	15	38	22	63	17	9	19	16	12	2	21	2	1	16	42	13	9	17	11	14	54	21	23	9	4	28	10	51	23	22	20	12	14	20	30	21	20	37
OTU0508	35_HEG011_Cer11	3553	0	0	0	0	0	0	0	0	0	0	0	0	0	0	0	0	0	0	0	0	0	0	0	0	0	0	0	0	0	0	0	0	0	0	0	0	0	0	0	0	0	0	0	0	0	0	0
OTU0509	2675_SEF038_Cer11	3547	57	9	17	0	13	15	11	4	33	14	4	23	45	39	9	15	5	2	47	15	6	35	30	22	21	62	66	42	9	2	8	2	5	2	35	15	24	3	15	31	1	0	0	0	3	0	32
OTU0510	19_SEG027_Cer11	3541	0	0	0	0	0	0	0	0	0	0	0	0	0	0	0	0	0	0	0	0	0	0	0	0	0	0	0	0	0	0	0	0	0	0	0	0	0	0	0	0	0	0	0	0	0	0	0
OTU0511	155_HEF048_Cer17	3537	1	4	0	63	1	137	0	32	0	13	0	10	0	102	1	24	0	30	2	62	0	36	1	27	1	31	1	22	0	120	0	0	1	9	0	17	0	88	0	18	0	2	0	20	1	16	0
OTU0512	223_AEG006_Cer11	3530	0	0	0	0	0	0	0	0	0	0	0	0	0	0	0	0	0	0	0	0	0	0	0	0	0	0	0	0	0	0	0	0	0	0	0	0	0	0	0	0	0	0	0	0	0	0	0
OTU0513	212_AEG039_Cer17	3529	0	0	5	4	8	0	19	1	14	9	6	6	27	9	26	17	12	9	22	11	4	0	15	4	6	4	3	7	32	7	27	10	9	3	13	1	21	10	15	3	19	12	23	6	9	7	10
OTU0514	150_SEG043_Cer17	3523	0	0	0	0	0	0	0	0	0	0	0	0	0	0	0	0	0	0	0	0	0	0	0	0	0	0	0	0	0	0	0	0	0	0	0	0	0	0	0	0	0	0	0	0	0	0	0
OTU0515	690_SEF034_Cer17	3510	3	0	0	8	3	1	3	0	1	12	1	0	4	8	3	18	3	1	13	18	39	6	2	6	7	8	2	3	9	1	16	0	3	1	18	2	10	1	5	16	2	6	5	12	1	2	3
OTU0516	522_SEF044_Cer17	3503	22	3	16	1	19	25	24	19	8	7	5	1	14	20	25	0	36	23	34	30	0	1	12	2	17	2	21	10	2	0	8	73	11	0	7	10	15	1	6	1	1	7	6	0	12	13	7
OTU0517	380_SEG034_Cer17	3496	0	0	5	1	19	0	7	0	4	6	7	2	10	7	13	4	17	10	16	0	2	0	3	3	6	7	10	6	8	10	18	3	8	1	7	6	15	1	7	7	7	8	9	0	11	3	15
OTU0518	2500_SEG011_Cer17	3492	0	0	1	0	14	0	2	4	0	1	0	1	11	7	2	0	1	2	1	2	0	0	8	0	0	0	2	8	1	0	0	0	1	24	20	1	2	4	27	1	1	42	16	0	9	5	9
OTU0519	587_AEG011_Cer11	3466	2	0	5	0	0	0	6	0	30	0	10	0	10	0	2	0	4	0	2	0	0	0	0	0	2	0	2	0	8	0	0	1	8	0	28	5	19	0	5	1	14	0	6	0	1	0	3
OTU0520	2578_SEF042_Cer11	3449	61	3	23	2	3	1	5	0	2	0	1	1	7	3	0	0	3	0	23	0	29	14	28	9	21	0	5	2	3	0	2	0	1	0	6	2	13	0	1	0	0	0	0	0	0	0	4
OTU0521	2707_HEF019_Cer11	3437	12	1	15	1	20	0	16	1	6	28	14	22	30	18	4	1	9	0	36	17	11	11	2	8	7	0	4	0	2	0	2	0	1	1	26	28	11	5	5	10	7	3	0	0	3	0	8
OTU0522	163_AEF005_Cer17	3436	0	4	0	10	1	20	0	1	3	28	0	0	0	28	1	2	11	0	2	0	1	63	1	17	5	15	0	23	1	10	1	0	0	4	4	13	6	24	0	25	2	1	0	0	0	1	2
OTU0523	3301_AEF040_Cer11	3433	0	0	2	1	2	12	32	3	8	17	18	8	6	4	40	43	40	4	0	7	4	1	7	11	8	7	3	16	1	2	60	28	15	16	17	15	40	15	39	17	31	11	36	7	38	17	9
OTU0524	2653_HEF043_Cer11	3415	8	5	6	1	16	3	63	24	16	8	13	14	8	11	20	10	28	22	6	8	3	3	15	8	11	4	17	5	17	9	11	5	3	4	10	12	25	14	12	39	16	17	28	19	10	19	18
OTU0525	65_SEG047_Cer17	3411	0	0	1	0	2	4	6	9	5	0	1	2	2	0	5	0	0	0	1	0	1	0	0	4	7	13	1	0	0	0	1	0	1	4	2	7	1	0	2	0	1	2	2	0	1	2	1
OTU0526	105_SEG013_Cer17	3409	0	0	0	0	0	0	0	0	0	0	0	0	0	0	0	0	0	0	0	0	0	0	0	0	0	0	0	0	0	0	0	0	0	0	0	0	0	0	0	0	0	0	0	0	0	0	0
OTU0527	460_AEF019_Cer17	3407	1	0	5	14	8	7	57	0	14	27	28	7	8	0	33	84	26	15	9	7	0	1	1	2	3	0	0	0	22	56	24	84	30	3	7	9	22	51	9	19	9	15	64	42	3	14	18
OTU0528	373_SEG009_Cer17	3401	0	0	7	11	2	0	3	4	0	0	0	0	0	3	0	0	0	3	0	0	0	11	0	0	1	0	0	0	5	0	0	0	2	0	0	1	0	0	0	0	0	0	0	1	1	0	0
OTU0529	856_SEG029_Cer17	3387	0	0	0	0	0	0	0	0	0	0	0	0	0	0	0	0	0	0	0	0	0	0	0	0	0	0	0	0	0	0	0	0	0	0	0	0	0	0	0	0	0	0	0	0	0	0	0
OTU0530	434_AEG022_Cer11	3372	0	0	0	0	0	0	0	0	0	0	0	0	0	0	0	0	0	0	0	0	0	0	0	0	0	0	0	0	0	0	0	0	0	0	0	0	0	0	0	0	0	0	0	0	0	0	0
OTU0531	484_AEF042_Cer17	3362	0	2	1	5	10	6	22	13	7	2	7	1	8	3	14	11	26	16	45	8	4	1	10	2	10	10	13	8	16	2	14	4	9	7	4	9	21	6	11	10	10	4	10	3	4	9	6
OTU0532	5965_SEF023_Cer17	3335	15	1	12	9	19	10	2	0	15	27	12	5	9	20	21	0	10	13	3	0	2	0	4	5	7	1	21	6	6	23	4	0	4	23	13	41	26	22	13	16	7	13	3	19	4	14	20
OTU0533	39_HEG034_Cer11	3329	0	0	0	0	0	0	0	0	0	0	0	0	0	0	0	0	0	0	0	0	0	0	0	0	0	0	0	0	0	0	0	0	0	0	0	0	0	0	0	0	0	0	0	0	0	0	0
OTU0534	153_SEF022_Cer17	3326	3	7	21	7	20	21	5	2	1	0	17	1	15	8	6	4	8	8	46	0	3	2	12	0	19	67	11	0	12	2	5	0	9	0	0	0	15	1	1	0	2	5	1	1	3	0	6
OTU0535	224_AEG010_Cer11	3324	0	0	0	2	1	0	1	0	52	0	4	1	1	0	0	0	0	0	0	1	0	0	2	0	0	0	7	15	0	0	0	0	3	18	4	7	3	1	11	4	10	5	11	0	0	1	4
OTU0536	7010_HEG048_Cer17	3320	1	0	1	4	4	1	27	11	1	0	1	4	5	7	21	19	18	7	3	1	0	0	0	0	0	1	4	2	8	9	19	0	1	2	6	4	12	6	3	12	10	7	13	2	3	2	7
OTU0537	20_HEF001_Cer17	3320	16	31	0	0	0	0	0	0	0	0	0	0	0	0	0	1	0	1	2	52	3	14	2	18	0	0	3	27	0	4	0	0	0	0	0	12	0	1	0	0	0	1	0	0	0	0	0
OTU0538	214_AEG028_Cer17	3303	0	0	0	0	0	0	0	0	0	0	0	0	0	0	0	0	0	0	0	0	0	0	0	0	0	0	0	0	0	0	0	0	0	0	0	0	0	0	0	0	0	0	0	0	0	0	0
OTU0539	27_SEG021_Cer11	3300	0	0	0	0	8	6	14	8	0	0	0	0	1	0	5	14	4	9	4	0	0	0	0	0	0	5	0	3	9	0	1	15	1	5	0	9	7	2	9	1	2	1	1	0	5	3	1
OTU0540	364_SEF001_Cer17	3299	3	0	0	3	0	5	2	0	2	0	0	0	0	0	0	0	0	4	0	2	1	3	7	0	2	1	2	0	0	1	5	1	0	1	1	0	1	1	3	0	0	1	0	0	0	0	2
OTU0541	677_HEF010_Cer17	3294	13	1	11	7	16	6	17	7	12	7	13	0	20	16	23	13	15	10	6	12	2	2	13	10	13	15	19	9	19	9	23	18	7	8	6	15	38	10	21	16	13	4	17	14	17	13	13
OTU0542	596_HEG047_Cer11	3286	1	0	1	0	2	0	0	2	2	0	2	2	0	2	0	12	2	5	4	3	0	1	5	10	1	9	0	5	1	5	1	12	0	0	1	8	1	12	0	18	0	0	1	4	1	0	0
OTU0543	21_SEG003_Cer11	3280	0	0	0	0	0	0	0	0	0	0	0	0	0	0	0	0	0	0	0	0	0	0	0	0	1	0	0	0	2	20	1	0	0	0	3	0	2	0	0	0	1	0	0	0	0	0	0
OTU0544	460_AEG005_Cer11	3265	0	0	0	1	4	1	26	2	5	7	4	7	5	1	15	0	1	1	9	2	1	0	4	0	5	16	3	2	4	0	13	8	6	1	5	0	9	5	6	4	9	4	4	0	4	4	12
OTU0545	217_AEG022_Cer11	3238	0	0	0	8	0	1	0	0	1	0	4	0	0	0	0	0	0	0	0	0	1	0	0	1	0	0	1	0	2	0	0	0	4	0	0	1	0	0	0	0	0	0	1	0	0	0	1
OTU0546	196_HEG026_Cer11	3233	0	0	0	0	0	0	0	0	0	0	0	0	0	0	0	0	0	0	0	0	0	0	0	0	0	0	0	0	0	0	0	0	0	0	0	0	0	0	0	0	0	0	0	0	0	0	0
OTU0547	133_HEG019_Cer11	3230	1	0	6	0	30	0	19	1	1	0	0	21	0	0	12	0	10	0	19	0	0	0	15	9	1	0	0	11	0	0	7	23	2	0	2	0	6	0	3	14	16	1	39	21	1	0	2
OTU0548	6335_SEF025_Cer17	3203	21	1	7	3	7	7	17	7	13	6	7	6	21	17	12	10	21	8	8	13	13	15	33	22	31	13	21	13	8	22	13	22	4	2	21	4	21	14	10	14	7	5	12	10	7	7	13
OTU0549	878_AEG016_Cer11	3194	0	0	5	1	2	2	5	1	0	1	2	1	0	1	4	4	1	3	6	1	1	0	2	4	4	2	3	4	3	2	1	3	4	2	1	5	5	2	3	5	0	11	1	2	1	1	6
OTU0550	9495_AEF025_Cer11	3192	1	1	10	0	12	3	5	0	41	24	13	7	9	4	15	10	16	11	19	15	6	2	45	5	22	8	17	4	15	1	22	4	5	2	25	6	33	29	8	11	0	5	16	3	18	5	24
OTU0551	1191_SEF022_Cer11	3150	0	2	37	0	14	36	2	0	1	0	5	1	4	1	5	2	0	0	49	0	0	2	3	0	9	0	4	0	9	1	17	1	3	0	5	0	0	0	1	0	2	0	0	1	3	0	10
OTU0552	77_AEG007_Cer11	3150	0	0	0	11	0	15	0	0	0	0	0	0	0	4	0	0	0	0	0	5	0	0	0	1	0	0	0	0	0	0	0	0	0	2	0	0	1	0	0	10	0	6	0	0	0	0	0
OTU0553	87_AEG025_Cer17	3150	0	0	0	0	0	0	1	1	0	0	0	0	0	0	1	0	0	0	0	0	0	0	0	0	0	0	0	0	0	0	0	0	0	0	0	0	0	0	0	0	0	0	1	0	0	0	0
OTU0554	227_HEG034_Cer17	3138	1	0	0	0	0	0	0	0	0	0	0	0	0	0	0	0	0	0	0	0	0	0	0	11	0	0	0	3	1	0	0	1	0	0	0	9	0	1	0	0	3	11	0	0	1	0	0
OTU0555	114_AEG036_Cer11	3133	0	0	0	1	0	0	2	0	0	0	0	3	0	0	1	0	0	0	0	0	0	0	0	0	1	0	0	1	1	13	2	0	0	0	1	0	0	13	0	0	24	11	0	0	1	0	0
OTU0556	4941_AEG014_Cer11	3125	0	0	2	1	7	1	26	2	3	0	6	1	2	0	5	9	9	1	7	2	0	1	7	1	5	6	10	12	10	1	13	1	9	1	5	3	14	10	6	15	8	4	4	3	7	3	9
OTU0557	120_SEF034_Cer17	3119	22	17	1	0	3	0	1	0	3	0	0	0	0	0	0	0	0	1	6	0	17	57	0	7	1	0	2	1	0	0	0	0	0	0	0	0	0	0	0	0	0	0	0	0	0	0	0
OTU0558	1677_AEG012_Cer17	3102	0	0	0	0	0	0	0	0	0	0	0	0	0	0	0	0	0	0	0	0	0	0	0	0	0	0	0	0	0	0	0	0	0	0	0	0	0	0	0	0	0	0	0	0	0	0	0
OTU0559	80_SEG009_Cer17	3084	0	0	0	0	0	0	0	0	0	0	0	0	0	0	0	0	0	0	0	0	0	0	0	0	0	0	0	0	0	0	0	0	0	0	0	0	0	0	0	0	0	0	0	0	0	0	0
OTU0560	934_AEF013_Cer17	3068	41	1	15	13	4	2	3	0	1	0	2	4	8	1	5	2	2	2	9	6	12	30	16	11	16	26	8	3	3	6	4	11	1	2	2	4	1	1	0	0	1	0	0	0	1	1	2
OTU0561	129_HEF031_Cer17	3062	1	16	2	2	0	0	0	3	1	7	0	0	0	8	1	7	0	8	9	25	0	20	0	10	6	0	1	11	1	0	1	18	0	1	0	0	0	0	0	0	1	3	0	0	0	1	0
OTU0562	140_SEG047_Cer17	3058	0	0	0	0	0	0	0	0	0	0	0	0	0	0	0	0	0	0	0	0	0	0	0	0	0	0	0	0	0	0	0	0	0	0	0	0	0	0	0	0	0	0	0	0	0	0	0
OTU0563	2491_AEF038_Cer11	3047	4	0	13	1	7	0	11	3	11	2	96	1	50	4	63	24	3	1	24	23	3	0	8	17	28	5	25	22	23	3	11	0	8	4	30	9	26	49	8	19	4	3	0	1	22	6	33
OTU0564	463_AEF040_Cer17	3042	4	0	6	1	31	20	29	18	4	23	12	11	15	30	38	15	10	25	2	8	0	1	1	25	0	0	0	9	2	32	15	0	3	17	8	25	22	62	14	18	10	12	9	5	1	51	5
OTU0565	250_AEG050_Cer11	3038	0	0	0	10	2	0	8	0	6	0	0	0	0	0	5	0	1	6	1	0	0	0	0	0	3	0	2	0	0	0	0	0	0	0	0	0	4	0	0	4	1	0	2	0	0	0	0
OTU0566	533_HEG031_Cer17	3035	0	0	0	1	1	0	39	0	1	0	0	1	0	1	0	6	0	1	0	0	0	0	2	0	0	0	0	0	0	0	0	0	0	0	0	0	1	0	0	0	0	8	0	0	0	0	0
OTU0567	8941_SEG050_Cer17	3032	3	1	2	1	7	8	21	2	7	7	17	2	1	1	7	2	2	3	3	7	1	0	3	1	9	8	6	7	3	10	4	3	11	3	6	10	12	11	9	10	8	5	8	8	6	9	16
OTU0568	2880_AEF043_Cer17	3020	1	1	4	2	11	5	37	10	6	2	11	16	2	4	8	11	3	11	14	2	0	4	14	3	3	4	13	16	2	8	16	25	7	9	3	1	22	9	13	4	15	24	4	14	4	9	12
OTU0569	303_AEG046_Cer11	3017	0	0	0	0	0	0	0	0	0	0	0	0	0	0	0	0	0	0	0	0	0	0	0	0	0	0	0	0	0	0	0	0	0	0	0	0	0	0	0	0	0	0	0	0	0	0	0
OTU0570	544_HEG017_Cer11	3014	0	0	1	0	11	0	30	3	1	0	5	6	1	5	24	2	17	2	9	0	2	1	3	0	6	0	2	0	17	13	12	1	15	5	13	0	9	5	12	24	4	14	1	12	9	0	10
OTU0571	3067_AEF020_Cer11	3011	7	0	17	2	11	10	13	8	113	3	47	8	16	9	8	1	14	0	18	0	0	0	21	0	4	0	15	0	3	0	10	0	10	10	64	3	78	50	25	0	7	0	8	0	7	7	22
OTU0572	1075_HEF037_Cer11	3003	3	0	6	11	11	17	23	9	12	9	13	6	11	18	11	22	52	9	19	20	6	2	16	14	11	18	19	10	8	17	6	15	7	6	15	9	30	12	6	15	5	8	2	2	3	3	48
OTU0573	348_SEG028_Cer11	2998	0	0	0	3	0	6	3	0	0	13	1	0	0	3	1	0	0	11	1	0	0	0	0	7	1	6	0	19	0	21	1	1	0	6	0	12	0	4	0	20	1	0	1	1	2	4	1
OTU0574	339_AEG045_Cer11	2998	0	0	3	29	11	0	3	0	0	0	0	0	0	0	4	0	17	0	14	18	0	0	1	21	0	32	4	13	0	0	0	0	2	0	3	4	1	31	2	0	0	2	0	2	7	0	9
OTU0575	7474_AEG027_Cer11	2997	0	0	1	0	0	0	0	0	12	0	2	0	4	0	2	0	6	1	1	0	0	0	2	1	0	18	0	23	5	4	1	1	2	0	2	0	10	0	17	19	8	20	14	27	4	2	9
OTU0576	3084_SEG036_Cer17	2990	2	0	6	3	18	5	2	1	4	6	3	2	0	1	8	6	2	3	7	14	1	2	2	10	7	1	4	8	7	10	5	10	5	1	5	3	6	2	6	1	3	3	1	4	0	2	2
OTU0577	322_SEG015_Cer17	2984	0	0	0	0	0	0	0	0	0	0	0	0	0	0	0	0	0	0	0	0	0	0	0	0	0	0	0	0	0	0	0	0	0	0	0	0	0	0	0	0	0	0	0	0	0	0	0
OTU0578	407_SEF021_Cer17	2982	6	91	0	0	0	0	0	0	0	0	0	0	1	0	1	0	0	0	2	0	15	75	1	2	1	0	0	1	0	0	0	109	0	0	1	6	0	0	0	0	0	0	0	0	0	11	2
OTU0579	471_AEG008_Cer17	2977	0	0	0	0	0	0	0	0	0	0	0	0	0	1	0	0	0	0	0	0	0	0	0	0	0	0	0	0	0	0	0	0	0	0	0	0	0	0	0	0	0	0	0	0	0	0	0
OTU0580	2432_SEF003_Cer11	2973	0	0	7	2	16	10	25	3	26	9	21	9	8	9	1	6	29	5	19	9	2	0	14	3	4	8	16	20	23	14	4	2	19	8	31	7	28	7	29	23	11	2	30	10	18	3	28
OTU0581	3858_AEF016_Cer11	2960	0	0	6	0	17	5	43	13	3	3	5	27	9	9	11	6	10	20	9	0	1	0	6	6	14	0	6	26	17	14	4	13	13	3	8	23	25	14	8	8	18	7	9	56	9	9	2
OTU0582	2897_SEF035_Cer11	2948	29	2	15	5	14	5	6	0	6	3	4	0	3	8	8	5	1	4	8	17	4	30	7	7	4	9	4	19	2	6	7	12	4	2	8	13	31	6	5	13	9	8	9	9	3	6	13
OTU0583	2526_HEF046_Cer11	2946	81	0	21	0	10	0	3	3	1	0	2	0	8	6	8	6	3	0	17	10	81	56	27	10	12	6	5	10	3	6	1	3	1	3	11	5	11	0	0	3	1	0	1	0	0	1	10
OTU0584	491_SEG025_Cer17	2942	0	0	0	0	0	0	0	0	0	0	0	0	0	0	0	0	0	0	0	0	0	0	0	0	0	0	0	0	0	0	0	0	0	0	0	0	0	0	0	0	0	0	0	0	0	0	0
OTU0585	2988_AEF021_Cer11	2919	1	0	7	0	18	1	4	1	33	24	5	10	4	3	9	10	13	13	22	11	2	2	36	2	20	18	10	11	16	3	16	4	2	0	7	2	26	25	6	6	1	2	7	9	8	6	13
OTU0586	3917_AEG048_Cer11	2916	0	0	0	9	0	0	2	0	19	4	0	1	0	2	38	0	3	2	1	13	0	0	0	0	8	1	4	0	0	0	0	20	1	5	1	1	3	1	7	18	0	0	4	0	0	0	1
OTU0587	2006_HEG044_Cer17	2913	0	0	0	0	0	0	0	0	0	0	2	0	0	0	0	0	0	0	3	0	0	0	12	0	1	0	0	0	0	0	0	0	4	0	0	0	1	1	0	0	0	4	0	0	1	0	0
OTU0588	13_AEG026_Cer17	2901	0	0	0	0	0	0	0	0	0	0	0	0	0	0	0	0	0	0	0	0	0	0	0	0	0	0	0	0	0	0	0	0	0	0	0	0	0	0	0	0	0	0	0	0	0	0	0
OTU0589	247_SEF043_Cer17	2895	0	0	2	0	2	1	17	10	3	5	4	4	1	5	10	20	8	12	3	0	0	0	1	28	0	2	6	25	6	0	6	0	4	0	2	7	7	2	9	21	15	8	13	72	8	3	6
OTU0590	3205_SEF047_Cer11	2891	41	0	16	16	9	7	3	1	26	3	3	5	10	1	15	29	1	6	34	62	4	68	26	14	19	3	14	19	4	6	8	5	1	0	8	5	22	1	0	0	2	0	1	2	0	0	17
OTU0591	225_SEF028_Cer17	2891	2	2	8	11	1	35	2	21	0	5	1	9	2	20	4	44	2	16	10	30	1	29	1	26	5	50	1	30	1	9	1	23	1	5	1	7	3	2	1	0	0	4	0	0	0	12	3
OTU0592	621_AEF001_Cer17	2859	14	32	0	0	1	0	0	1	0	0	0	0	0	0	2	0	2	2	0	0	2	19	14	0	0	1	17	14	4	0	0	0	1	0	11	0	1	49	2	0	0	0	2	0	0	0	0
OTU0593	115_HEG043_Cer11	2855	0	0	0	0	7	0	4	7	0	2	1	5	1	1	2	1	5	0	4	1	1	0	4	1	6	3	1	2	0	11	1	1	3	5	2	1	4	2	9	2	9	2	5	13	0	0	1
OTU0594	839_AEF023_Cer17	2848	1	1	6	6	20	6	32	7	20	18	12	6	15	8	19	13	14	13	14	18	1	2	11	13	16	4	20	16	10	24	18	11	9	1	15	8	35	14	16	8	17	5	14	10	9	9	16
OTU0595	1588_SEF021_Cer11	2845	51	7	7	7	23	5	21	3	17	0	5	7	10	8	7	9	3	12	13	19	114	63	20	26	27	19	11	2	7	3	8	12	3	0	9	3	31	20	4	4	0	1	8	2	4	4	16
OTU0596	143_SEG023_Cer17	2845	0	0	0	0	0	0	0	0	0	0	0	0	0	0	0	0	0	0	0	0	0	0	0	0	0	0	0	0	0	0	0	0	0	0	0	0	0	0	0	0	0	0	0	0	0	0	0
OTU0597	180_SEG019_Cer17	2832	0	0	0	0	0	0	0	0	0	0	0	0	0	0	0	0	0	0	0	0	0	0	0	0	0	0	0	0	0	0	0	0	0	0	0	0	0	0	0	0	0	0	0	0	0	0	0
OTU0598	170_HEG002_Cer17	2832	0	0	0	0	0	0	4	0	0	0	0	0	0	0	19	0	10	0	0	0	0	0	0	1	3	0	1	0	7	0	4	0	1	0	0	1	0	0	0	0	0	0	5	0	0	0	0
OTU0599	1462_AEG029_Cer17	2818	0	0	0	0	0	0	0	0	0	0	0	0	0	0	0	0	0	0	0	0	0	0	0	0	0	0	2	0	0	0	0	0	0	0	0	0	0	0	0	0	0	0	0	0	1	0	0
OTU0600	407_SEF012_Cer17	2810	0	0	1	1	3	10	2	4	12	12	2	0	0	1	1	6	5	1	5	0	0	0	3	10	0	17	6	6	5	26	2	1	0	1	3	7	2	0	4	0	0	0	5	1	6	0	1
OTU0601	1975_HEG012_Cer11	2807	2	0	1	2	0	0	12	5	5	6	7	3	2	3	29	9	5	5	22	6	1	0	9	5	10	6	11	4	4	3	14	7	6	0	2	0	6	4	10	10	3	4	1	1	7	3	9
OTU0602	3_SEG003_Cer17	2800	22	1	0	0	21	28	1	0	0	8	0	10	0	4	1	1	2	0	39	16	1	0	2	4	5	0	11	0	2	0	2	0	3	39	0	5	2	0	1	0	0	0	0	0	0	0	1
OTU0603	913_AEF034_Cer17	2795	3	0	8	0	5	14	27	6	10	2	7	2	9	8	7	5	5	5	31	4	2	20	17	9	16	9	5	37	3	16	4	12	5	1	16	4	11	58	6	2	5	1	2	1	2	1	4
OTU0604	1469_SEF017_Cer17	2775	8	21	0	0	0	0	0	0	1	1	0	0	0	0	1	0	0	0	0	1	4	111	0	1	0	2	0	3	0	0	0	0	1	1	0	0	0	0	0	0	0	0	0	0	0	0	0
OTU0605	148_AEG003_Cer17	2759	0	1	1	0	17	22	15	0	0	0	0	0	5	0	2	0	4	0	0	0	0	0	0	0	0	0	0	0	0	0	0	0	5	0	1	0	0	0	0	0	0	0	0	0	0	0	0
OTU0606	306_AEG046_Cer17	2753	2	0	0	0	1	0	56	9	5	0	3	0	2	1	7	1	4	15	0	0	1	0	0	0	4	1	11	16	0	0	2	0	7	0	5	0	5	1	4	1	9	0	4	0	2	0	0
OTU0607	3651_SEF005_Cer11	2751	2	0	0	0	1	0	6	0	0	0	1	8	17	0	3	0	1	0	14	0	0	0	13	0	39	0	1	0	1	5	3	0	2	0	2	0	6	11	1	3	2	0	0	0	1	0	2
OTU0608	253_AEG029_Cer11	2743	0	0	0	0	0	0	0	0	0	0	0	0	0	0	0	0	0	0	0	0	0	0	0	0	0	0	0	0	0	0	0	0	0	0	0	0	0	0	0	0	0	0	0	0	0	0	0
OTU0609	1741_AEG046_Cer17	2736	0	0	3	9	1	1	9	0	29	0	3	3	2	1	13	1	10	2	3	25	0	1	1	3	22	1	5	0	0	6	0	5	5	12	10	4	7	1	8	22	1	4	3	0	3	2	0
OTU0610	1097_AEG003_Cer11	2735	0	0	0	2	9	0	2	1	8	0	4	0	3	4	3	3	2	7	36	4	0	0	1	5	5	6	4	7	1	1	2	0	6	0	1	12	6	1	2	0	2	11	0	25	0	8	2
OTU0611	5323_AEG015_Cer11	2735	0	0	9	0	23	0	4	3	24	1	15	2	8	11	16	24	3	3	32	18	0	0	27	6	5	9	9	30	4	19	10	46	6	1	8	10	22	18	1	14	4	0	3	2	6	0	10
OTU0612	435_AEF043_Cer17	2734	2	0	0	7	2	7	5	1	11	0	4	14	52	18	2	14	24	6	3	0	1	7	6	1	18	0	12	30	13	4	11	1	6	6	24	23	5	31	2	16	2	0	1	0	1	0	2
OTU0613	337_SEG001_Cer11	2733	0	0	1	2	2	2	12	4	11	1	1	4	4	4	7	11	9	2	1	1	1	0	3	2	12	6	5	12	4	5	6	5	6	1	7	2	16	5	10	1	8	1	6	1	13	1	8
OTU0614	1421_HEG031_Cer17	2726	0	0	0	2	3	2	27	1	5	1	3	4	1	1	19	16	6	5	1	1	2	1	1	2	6	2	7	4	4	2	7	6	5	1	1	2	8	4	1	14	4	3	2	10	4	4	6
OTU0615	3219_SEF003_Cer11	2718	57	13	0	0	0	0	1	0	0	2	0	0	4	5	1	2	3	2	0	0	142	0	16	53	2	0	11	18	3	0	3	2	0	0	4	0	0	1	0	0	0	0	0	0	0	1	0
OTU0616	3373_HEF046_Cer17	2711	9	0	3	0	4	0	3	7	25	14	29	10	15	6	1	2	1	6	6	3	7	3	7	15	11	7	5	6	25	4	6	23	3	15	4	14	19	14	5	0	9	6	4	0	17	2	11
OTU0617	504_AEG012_Cer11	2707	0	0	0	0	5	0	0	0	0	0	0	0	4	0	1	0	0	0	1	16	0	43	0	0	0	0	1	2	3	0	2	1	0	0	0	1	0	0	0	13	0	0	0	0	0	0	5
OTU0618	464_AEG004_Cer17	2703	0	0	0	0	0	0	0	0	0	0	0	0	0	0	0	0	0	0	0	0	0	0	0	0	0	0	0	0	0	0	0	0	0	0	0	0	0	0	0	0	0	0	0	0	0	0	0
OTU0619	118_SEG014_Cer17	2701	0	0	0	0	0	0	0	0	0	0	0	0	0	0	0	0	0	0	0	0	0	0	0	0	0	0	0	0	0	0	0	0	0	0	0	0	0	0	0	0	0	0	0	0	0	0	0
OTU0620	1312_HEF041_Cer11	2698	1	0	0	0	21	0	1	0	9	15	17	0	0	1	1	1	0	1	0	1	1	0	0	0	0	0	1	24	0	0	0	2	5	0	30	34	27	1	2	2	1	0	1	1	0	0	3
OTU0621	5467_HEF011_Cer17	2671	1	0	2	2	24	9	33	7	14	12	2	5	3	4	10	17	8	12	4	8	0	1	16	1	8	8	2	13	21	12	13	12	2	3	2	4	18	15	9	11	3	11	1	9	2	1	19
OTU0622	297_SEG013_Cer11	2666	0	1	0	1	0	0	0	0	0	0	0	21	0	1	0	1	0	1	0	0	0	0	0	0	0	0	0	0	0	8	0	0	2	0	0	1	0	2	0	1	0	0	0	37	0	4	0
OTU0623	3156_SEG019_Cer11	2665	0	0	0	0	7	0	17	0	0	0	4	2	0	0	0	0	0	3	0	0	0	0	0	0	0	0	1	0	1	0	2	13	5	13	1	5	5	1	1	7	1	1	6	1	0	6	2
OTU0624	6490_AEF041_Cer11	2662	0	0	7	1	10	1	13	1	24	3	3	4	16	1	20	19	39	5	41	2	0	11	28	5	39	8	20	1	25	5	9	9	6	1	10	2	18	6	18	4	6	4	12	1	7	3	16
OTU0625	542_HEF035_Cer17	2657	0	0	0	0	14	0	5	0	3	1	5	0	11	36	3	0	11	9	1	1	0	0	0	14	7	23	3	0	16	0	12	36	4	1	0	15	3	1	1	0	1	1	1	0	4	13	0
OTU0626	815_AEG040_Cer11	2653	0	1	3	2	4	2	23	15	5	2	3	2	1	6	11	22	10	10	7	8	0	2	2	7	12	1	9	16	5	5	6	11	5	1	5	4	9	5	2	12	5	4	6	9	8	10	3
OTU0627	347_SEG047_Cer11	2651	0	0	0	0	0	0	0	0	0	0	0	0	0	0	0	0	0	0	0	0	0	0	0	0	0	0	0	0	0	0	0	0	0	0	0	0	0	0	0	0	0	0	0	0	0	0	0
OTU0628	105_HEG044_Cer17	2646	0	0	0	0	0	0	0	0	0	0	0	0	0	0	0	0	0	0	0	0	0	0	0	0	0	0	0	0	0	0	0	0	0	0	0	0	0	0	0	0	0	0	0	0	0	0	0
OTU0629	236_SEG039_Cer11	2643	0	1	0	0	0	0	0	0	0	0	0	0	0	0	0	0	3	0	0	0	0	0	0	0	0	0	0	0	0	0	0	0	0	0	0	13	0	0	0	0	1	0	1	0	3	0	0
OTU0630	798_SEG013_Cer11	2641	0	0	10	2	2	1	3	0	0	7	2	0	7	3	8	1	18	2	42	16	1	1	14	5	8	0	19	18	6	0	7	0	4	5	10	2	10	0	1	1	2	0	0	0	1	0	4
OTU0631	1904_HEG010_Cer11	2600	1	0	0	1	6	2	55	5	1	1	5	1	1	1	17	8	12	3	3	5	1	0	4	2	4	2	8	14	1	1	5	7	2	6	16	2	3	11	4	3	7	7	11	2	5	2	6
OTU0632	420_SEG006_Cer11	2598	0	0	11	0	2	21	1	7	4	0	1	0	6	25	5	1	1	2	36	21	1	0	26	2	9	0	3	0	6	1	3	39	10	0	4	8	3	0	1	11	0	0	0	0	0	0	5
OTU0633	50738_SEF028_Cer17	2597	1	0	2	1	0	1	7	2	3	3	2	0	3	4	7	9	4	1	5	5	4	2	1	3	4	5	3	6	1	0	6	6	1	0	1	3	13	1	4	2	0	5	2	1	2	3	5
OTU0634	874_SEG047_Cer17	2595	0	0	1	0	7	0	11	6	9	6	1	5	3	2	4	3	9	3	0	1	0	0	2	7	2	5	3	1	1	1	6	2	2	3	1	6	3	6	5	18	7	12	7	11	3	2	4
OTU0635	2169_SEF009_Cer11	2594	0	0	0	0	0	0	1	0	0	0	0	0	0	0	0	0	0	0	0	0	0	0	0	0	0	0	0	0	1	0	1	0	0	0	0	0	0	0	0	0	0	0	0	0	0	0	1
OTU0636	2486_HEG014_Cer17	2586	1	1	2	1	9	2	23	3	6	11	10	5	2	4	4	49	7	6	9	6	6	1	2	2	3	4	1	2	2	5	32	8	7	0	3	1	28	7	17	4	15	10	5	17	6	1	4
OTU0637	1058_AEG006_Cer17	2577	0	0	0	0	0	0	0	0	0	0	0	0	0	0	0	0	0	0	0	0	0	0	0	0	0	0	0	0	0	0	0	0	0	0	0	0	0	0	0	0	0	0	0	0	0	0	0
OTU0638	603_SEG044_Cer17	2574	0	1	0	0	0	0	0	0	0	0	0	0	0	0	0	0	0	0	0	0	0	0	0	0	0	0	0	0	0	2	0	0	0	0	0	0	0	0	0	0	0	2	0	0	0	0	0
OTU0639	999_SEF020_Cer17	2571	0	3	1	0	30	25	7	1	19	17	0	1	10	1	2	1	13	0	2	0	1	0	9	0	7	0	4	1	0	2	1	0	2	0	3	0	3	0	2	0	1	0	5	0	1	0	3
OTU0640	665_SEG043_Cer17	2571	0	0	0	0	0	0	0	0	0	0	0	0	0	0	0	0	0	0	0	0	0	0	0	0	0	0	0	0	0	0	0	0	0	0	0	0	0	0	0	0	0	0	0	0	0	0	0
OTU0641	1397_AEG033_Cer11	2566	0	0	0	1	1	18	2	27	0	1	0	6	0	1	1	0	0	5	0	6	0	6	0	13	1	18	2	1	1	15	0	2	1	3	0	0	0	2	0	8	0	0	0	2	0	0	1
OTU0642	2307_SEF016_Cer11	2564	17	0	3	2	3	1	2	1	0	1	0	0	0	0	3	0	1	0	1	0	9	0	12	10	4	6	1	2	2	1	1	0	0	0	0	1	0	0	0	0	0	0	0	0	0	0	0
OTU0643	1597_AEG041_Cer11	2556	1	0	2	1	1	0	2	10	0	0	1	8	0	0	0	0	0	1	1	0	0	0	15	0	0	6	1	3	0	6	2	0	1	0	1	1	5	15	1	0	7	1	2	0	0	0	4
OTU0644	513_SEF040_Cer17	2555	17	0	11	0	6	0	3	0	0	0	0	0	0	0	0	0	2	0	12	1	3	0	24	69	12	0	13	2	0	0	1	1	0	0	10	0	1	0	0	0	1	0	2	0	0	0	0
OTU0645	722_AEF037_Cer17	2552	9	4	1	0	6	0	11	0	1	0	2	7	7	0	4	0	15	1	3	0	14	9	5	0	3	0	4	1	7	0	4	5	3	0	2	3	5	0	1	0	5	0	0	0	0	1	3
OTU0646	499_SEG036_Cer11	2528	0	0	0	0	0	0	0	0	0	0	0	0	0	0	0	0	0	0	0	0	0	0	0	0	0	0	0	0	0	0	0	0	0	0	0	0	0	0	0	0	0	0	0	0	0	0	0
OTU0647	1160_SEF031_Cer17	2523	23	1	9	3	11	3	6	4	1	3	2	0	5	15	9	5	5	8	8	6	5	8	5	11	15	11	7	3	3	4	7	9	2	4	3	7	7	4	5	6	1	4	2	4	2	3	6
OTU0648	10233_HEF020_Cer11	2504	15	1	10	8	8	0	15	8	9	4	3	8	8	19	27	10	21	13	10	6	6	11	15	6	9	24	2	4	5	19	19	43	4	8	2	5	13	7	5	10	0	1	0	8	6	16	18
OTU0649	155_AEG001_Cer17	2493	2	0	0	0	0	0	31	0	1	0	0	0	1	5	0	0	3	1	1	0	1	1	1	0	0	0	12	0	2	26	0	0	1	1	0	0	7	0	38	1	1	15	8	1	20	1	2
OTU0650	471_SEG047_Cer17	2488	0	0	0	0	0	0	0	0	0	0	0	0	0	0	0	0	0	0	0	0	0	0	0	0	0	0	0	0	0	0	0	0	0	0	0	0	0	0	0	0	0	0	0	0	0	0	0
OTU0651	4107_SEF048_Cer11	2486	18	0	1	0	0	1	0	0	2	0	0	0	3	0	0	0	1	0	0	1	12	0	2	1	3	1	2	1	11	1	1	1	3	4	2	8	1	0	3	0	4	0	1	0	3	1	2
OTU0652	4065_AEF022_Cer11	2470	1	0	0	0	3	5	39	1	6	4	3	7	10	5	26	40	19	7	0	4	3	0	9	7	1	5	3	9	0	0	47	21	14	8	11	13	16	12	23	20	15	8	47	10	41	21	4
OTU0653	4257_AEF022_Cer17	2457	2	1	1	4	9	2	22	4	5	2	0	4	4	5	6	10	4	4	8	13	4	3	1	2	10	7	6	6	4	13	7	5	3	2	1	6	13	12	8	12	11	32	2	6	1	6	6
OTU0654	1947_SEF030_Cer11	2440	9	28	0	0	0	0	3	1	1	3	4	0	2	0	0	0	0	0	1	0	1	0	1	0	0	2	6	1	1	1	2	0	0	0	0	1	3	0	0	1	1	0	2	0	0	1	1
OTU0655	2032_AEG025_Cer17	2440	0	0	5	1	10	5	19	2	4	4	8	6	4	2	4	0	4	4	2	12	0	0	2	2	6	4	6	8	8	5	3	10	5	8	2	7	20	10	8	8	7	4	6	12	5	3	24
OTU0656	696_AEG011_Cer11	2438	0	0	0	0	0	0	0	0	0	0	0	0	0	0	0	0	0	0	0	0	0	0	0	0	0	0	0	0	0	0	0	0	0	0	0	0	0	0	0	0	0	0	0	0	0	0	0
OTU0657	149_HEG014_Cer17	2435	0	0	0	0	0	0	0	0	0	0	0	0	0	0	0	0	0	0	0	0	0	0	0	0	0	0	0	0	0	0	0	0	0	0	0	0	0	0	0	0	0	0	0	0	0	0	0
OTU0658	7731_AEF016_Cer11	2427	3	1	1	1	6	11	9	21	8	16	7	42	28	42	35	1	17	40	5	5	2	0	14	1	5	2	4	2	13	35	26	47	7	31	3	7	36	36	10	14	2	1	6	24	7	19	6
OTU0659	246_SEG031_Cer17	2425	0	0	0	0	0	0	0	0	0	0	0	0	0	0	0	0	0	0	0	0	0	0	0	0	0	0	0	0	0	0	0	0	0	0	0	0	0	0	0	0	0	0	0	0	0	0	0
OTU0660	1407_SEF049_Cer11	2424	64	10	0	0	1	0	3	0	1	0	2	0	2	0	1	1	1	1	0	1	0	196	0	1	3	0	0	4	42	0	1	2	0	0	0	2	1	0	0	0	0	0	1	1	0	0	1
OTU0661	115_SEG008_Cer11	2424	2	0	0	0	1	2	4	3	2	1	7	0	8	1	3	0	6	1	20	2	0	0	1	1	5	0	4	0	9	9	1	4	0	0	0	2	4	0	3	0	2	0	4	9	8	2	3
OTU0662	3875_AEF012_Cer11	2418	12	1	27	3	6	9	6	7	4	0	4	5	12	4	19	10	18	7	56	16	6	11	25	14	30	34	28	12	12	7	13	9	4	0	3	3	2	1	0	0	1	1	0	1	8	0	20
OTU0663	111_AEG015_Cer17	2417	0	0	5	0	2	0	11	0	11	0	0	0	0	0	0	0	2	1	0	0	0	8	0	0	0	0	0	0	4	0	4	0	0	0	0	0	0	0	0	0	0	0	0	0	0	0	2
OTU0664	8955_SEF041_Cer11	2416	7	0	9	4	2	0	9	5	12	11	17	4	12	2	11	8	5	4	6	17	0	2	12	8	2	16	7	19	13	3	8	2	9	1	20	5	19	6	0	2	3	3	1	2	4	1	10
OTU0665	2107_HEF035_Cer11	2415	1	1	0	2	10	3	14	4	12	7	5	4	4	5	12	9	11	9	7	5	3	4	12	2	22	1	13	8	11	4	11	15	5	3	9	2	21	8	9	10	10	7	11	3	7	6	10
OTU0666	783_HEG043_Cer11	2415	1	1	2	0	4	2	13	0	2	1	3	3	4	2	3	6	8	4	5	14	1	1	0	1	3	10	17	13	1	0	3	11	1	2	3	1	13	3	2	1	7	0	5	1	6	0	6
OTU0667	462_SEG012_Cer17	2403	0	0	0	0	0	0	0	0	0	0	0	0	0	0	0	0	0	0	0	0	0	0	0	0	0	0	0	0	0	0	0	0	0	0	0	0	0	0	0	0	0	0	0	0	0	0	0
OTU0668	4794_HEF006_Cer11	2402	6	0	9	2	22	0	12	0	7	2	9	4	16	4	16	2	27	2	8	0	7	4	22	9	16	5	16	12	15	6	9	5	5	2	17	7	23	2	2	2	7	0	12	1	13	4	13
OTU0669	2134_SEF029_Cer11	2400	5	16	0	0	0	0	1	0	1	0	0	0	0	0	3	9	1	9	0	0	24	92	0	1	1	0	0	1	1	0	2	9	0	1	0	0	0	1	1	0	4	6	0	0	0	2	0
OTU0670	32_SEF012_Cer17	2399	1	0	1	0	3	4	13	1	2	1	4	0	5	3	5	1	3	1	1	3	0	0	1	4	3	1	5	3	3	2	1	0	1	0	1	0	4	2	3	2	1	2	10	1	1	0	1
OTU0671	164_AEG049_Cer11	2389	0	0	0	0	0	0	0	0	0	0	0	0	0	0	0	0	0	0	0	0	0	0	0	0	0	0	0	0	0	0	1	0	0	0	0	1	0	0	0	0	0	0	0	0	0	0	2
OTU0672	4410_SEG048_Cer17	2374	0	0	0	0	0	0	0	0	0	0	0	0	0	0	0	0	0	0	0	0	0	0	0	0	0	0	0	0	0	0	0	0	0	0	0	0	0	0	0	0	0	0	0	0	0	0	0
OTU0673	483_HEG037_Cer17	2373	0	0	0	0	0	0	0	0	0	0	0	0	0	0	0	0	0	0	0	0	0	0	0	0	0	0	0	0	0	0	0	0	0	0	0	0	0	0	0	0	0	0	0	0	0	0	0
OTU0674	57_SEG022_Cer11	2369	0	0	0	0	0	0	0	0	0	0	0	0	0	0	0	0	0	0	0	0	0	0	0	0	0	0	0	0	0	0	0	0	0	0	0	0	0	0	0	0	0	0	0	0	0	0	0
OTU0675	1025_HEG007_Cer17	2367	6	1	0	3	2	1	7	0	0	2	0	9	3	9	0	2	5	0	2	0	0	1	3	11	2	0	3	3	0	1	3	5	1	0	4	0	6	1	2	1	11	25	3	1	2	0	5
OTU0676	261_HEF030_Cer17	2355	0	0	7	7	13	14	32	0	10	1	7	0	21	10	5	33	11	3	30	0	1	0	22	13	18	0	14	15	42	0	8	7	10	0	11	12	3	33	6	13	6	0	2	11	6	10	12
OTU0677	1802_SEG030_Cer11	2353	1	0	0	0	6	5	9	1	0	0	0	0	1	0	0	0	0	0	1	3	1	0	0	0	0	1	0	0	0	2	4	0	2	0	3	0	8	0	0	0	5	1	0	0	1	0	4
OTU0678	441_HEG047_Cer17	2351	0	0	0	0	3	16	0	0	0	0	0	0	0	0	6	0	0	0	0	0	0	0	0	0	0	2	0	0	0	0	0	0	0	0	0	0	0	0	1	0	0	0	0	0	0	0	1
OTU0679	2539_HEF042_Cer11	2349	9	24	18	2	14	1	8	0	14	0	7	2	4	0	5	1	1	0	11	5	11	0	2	11	8	14	3	1	4	9	6	2	7	0	8	0	9	1	1	0	1	1	0	0	2	0	3
OTU0680	228_SEG032_Cer17	2345	0	0	0	0	0	0	0	0	0	0	0	0	0	0	0	0	0	0	0	0	0	0	0	0	0	0	0	0	0	0	0	0	0	0	0	0	0	0	0	0	0	0	0	0	0	0	0
OTU0681	3893_AEG021_Cer11	2344	3	1	7	6	13	3	10	0	3	1	15	1	3	6	1	1	7	9	3	12	3	0	4	2	4	7	6	1	2	9	1	3	5	4	5	6	6	5	4	8	2	8	3	2	3	1	14
OTU0682	1568_SEG026_Cer11	2343	0	0	0	0	8	0	23	2	0	0	4	0	2	7	20	0	17	3	1	0	0	0	1	0	3	0	1	0	9	0	8	30	8	1	4	0	5	1	4	0	16	7	26	0	6	2	5
OTU0683	2320_HEF040_Cer11	2342	1	0	5	0	7	4	22	20	20	0	10	0	6	15	10	0	14	12	0	1	0	0	0	0	0	0	9	1	9	21	22	69	22	0	10	5	25	0	20	0	17	40	24	12	5	1	6
OTU0684	88_HEG035_Cer11	2341	0	0	0	0	1	0	0	0	1	0	2	1	0	0	0	0	0	0	1	1	2	0	0	0	0	0	0	0	0	0	0	0	0	0	1	0	2	0	0	0	0	0	0	0	0	0	0
OTU0685	2420_AEF039_Cer11	2339	0	0	0	0	4	0	1	0	0	17	0	0	6	0	15	0	6	8	5	0	0	0	7	0	12	0	1	31	3	0	1	0	6	1	29	0	28	0	0	0	21	12	5	1	2	0	2
OTU0686	56_SEG047_Cer17	2337	0	0	0	0	0	0	0	0	0	0	0	0	0	0	0	0	0	0	0	0	0	0	0	0	0	0	0	0	0	0	0	0	0	0	0	0	0	0	0	0	0	0	0	0	0	0	0
OTU0687	1542_AEF036_Cer17	2333	0	0	0	4	4	14	22	0	5	3	2	1	5	15	7	0	3	4	1	0	7	17	7	8	2	25	10	0	5	25	4	13	2	18	0	13	9	15	16	15	22	26	7	1	2	0	11
OTU0688	982_AEG019_Cer11	2332	0	0	0	0	0	0	0	0	0	0	0	0	0	0	0	0	0	0	0	0	0	0	0	0	0	0	0	0	0	0	0	0	0	0	0	0	0	0	0	0	0	0	0	0	0	0	0
OTU0689	12568_AEG025_Cer11	2326	0	0	0	0	0	0	0	0	0	0	0	0	0	0	0	0	0	0	0	0	0	0	0	0	0	0	0	0	0	0	0	0	0	0	0	0	0	0	0	0	0	0	0	0	0	0	0
OTU0690	2_SEF008_Cer17	2321	2	1	0	0	1	0	1	0	0	0	1	0	1	0	0	0	0	0	0	4	1	59	7	0	1	0	3	0	0	0	0	0	0	0	0	10	1	0	0	0	0	0	0	0	0	0	2
OTU0691	2009_AEF010_Cer17	2320	4	1	3	14	22	14	19	5	2	6	7	16	6	13	4	4	6	10	3	41	3	0	8	7	15	5	6	7	4	33	7	6	3	7	2	8	13	6	3	3	1	3	2	8	3	16	7
OTU0692	1736_SEF008_Cer11	2317	22	90	0	1	1	0	1	0	0	0	0	0	0	0	1	0	0	0	5	0	1	0	0	3	0	0	0	0	0	0	0	0	0	0	0	0	1	0	0	0	0	0	0	0	0	0	0
OTU0693	37_SEF029_Cer17	2315	5	0	0	23	11	0	13	0	4	2	37	0	1	0	14	0	0	0	8	0	0	0	0	0	15	0	42	1	0	0	2	0	0	0	1	0	15	0	0	43	0	0	0	1	0	1	0
OTU0694	2103_SEG019_Cer17	2310	0	0	0	0	0	0	0	0	0	0	0	0	0	0	0	0	0	0	0	0	0	0	0	0	0	0	0	0	0	0	0	0	0	0	0	0	0	0	0	0	0	0	0	0	0	0	0
OTU0695	1293_HEG040_Cer17	2310	0	0	0	0	0	0	0	0	0	0	0	0	0	0	0	0	0	0	0	0	0	0	0	0	0	0	0	0	0	0	0	0	0	0	0	0	0	0	0	0	0	0	0	0	0	0	0
OTU0696	74_SEG004_Cer17	2304	0	0	0	0	0	0	0	0	0	0	0	0	0	0	0	0	0	0	0	0	0	0	0	0	0	0	0	0	0	0	0	0	0	0	0	0	0	0	0	0	0	0	0	0	0	0	0
OTU0697	262_HEG031_Cer17	2299	0	0	0	0	0	0	0	0	0	0	0	0	0	0	0	0	0	0	0	0	0	0	0	0	0	0	0	0	0	0	0	0	0	0	0	0	0	0	0	0	0	0	0	0	0	0	0
OTU0698	175_HEG020_Cer17	2299	1	0	0	0	2	1	0	0	2	0	0	0	0	0	1	3	2	0	0	0	1	0	0	2	0	0	2	0	1	2	1	14	1	0	2	5	3	23	5	0	1	4	0	7	1	18	0
OTU0699	2036_SEF012_Cer17	2290	84	3	0	0	1	0	2	0	0	0	0	0	0	0	2	0	0	0	1	0	36	21	1	0	0	0	0	0	0	1	0	0	0	1	1	0	0	0	0	0	0	0	0	0	0	0	0
OTU0700	1233_SEG043_Cer11	2288	0	0	0	0	0	0	3	0	2	5	0	0	0	0	2	0	0	0	0	0	0	1	0	0	0	0	0	1	0	0	0	0	0	0	13	18	1	0	5	0	0	0	3	0	0	0	1
OTU0701	335_SEG036_Cer17	2285	0	0	5	2	7	4	9	2	2	3	3	0	2	1	3	6	5	2	5	2	1	0	3	0	9	2	3	7	2	2	6	7	2	2	2	5	12	4	4	4	6	2	0	4	2	0	1
OTU0702	38_HEF031_Cer17	2280	1	1	0	12	0	13	0	8	1	6	0	0	8	9	0	5	0	4	0	10	0	0	0	12	0	14	0	6	0	0	3	5	0	4	0	24	2	18	0	5	0	0	0	14	0	0	2
OTU0703	1818_HEG020_Cer11	2278	0	0	4	0	7	1	12	1	5	2	12	6	8	5	4	1	0	1	3	1	0	0	4	4	8	1	2	0	22	4	5	8	14	2	11	4	9	14	3	4	3	4	3	6	6	0	9
OTU0704	8739_SEF049_Cer17	2278	27	1	6	2	4	3	8	1	6	3	2	1	2	4	4	2	5	2	5	5	12	11	10	3	8	6	4	7	8	4	2	2	3	0	5	3	8	2	3	4	0	1	1	0	1	0	4
OTU0705	37_HEG018_Cer11	2275	0	0	0	0	10	26	0	0	0	0	1	0	0	8	0	0	2	2	54	157	1	2	9	1	38	1	9	0	0	1	2	0	1	0	0	0	0	0	0	0	1	0	3	0	0	0	0
OTU0706	51_SEF033_Cer17	2271	0	12	0	0	0	0	1	0	0	0	0	1	0	0	0	0	0	0	0	0	0	0	12	0	0	1	0	0	1	0	0	0	0	0	0	0	2	0	0	0	0	2	0	0	0	0	0
OTU0707	134_SEG003_Cer11	2262	0	0	0	0	0	0	0	15	0	0	0	0	0	0	0	0	0	0	0	0	0	0	0	0	2	5	0	0	0	0	0	0	2	0	0	0	0	1	0	0	4	2	0	0	0	0	3
OTU0708	269_HEG040_Cer11	2262	0	0	0	0	0	0	0	0	0	0	0	0	0	0	0	0	0	0	0	0	0	0	0	0	0	0	0	0	0	0	0	0	0	0	0	0	0	0	0	0	0	0	0	0	0	0	0
OTU0709	890_HEG046_Cer17	2258	0	0	0	0	0	0	0	0	0	0	0	0	0	0	0	0	0	0	0	0	0	0	0	0	0	0	0	0	0	0	0	0	0	0	0	0	0	0	0	0	0	0	0	0	0	0	0
OTU0710	385_HEG019_Cer17	2257	0	0	0	0	3	0	42	10	1	1	0	0	1	0	3	8	2	7	0	0	0	0	0	0	0	0	0	17	2	0	6	0	2	1	0	1	6	44	11	34	11	14	4	0	2	14	0
OTU0711	30_SEG030_Cer11	2252	0	0	0	0	0	0	0	0	0	0	0	0	0	0	0	0	0	0	0	0	0	0	0	0	0	0	0	0	0	0	0	0	0	0	0	0	0	0	0	0	0	0	0	0	0	0	0
OTU0712	3637_AEG041_Cer11	2247	0	0	0	0	0	0	0	0	0	5	0	0	0	0	0	0	0	0	0	0	0	0	0	0	0	0	7	6	0	0	0	0	0	0	0	0	0	0	0	0	0	0	0	0	3	0	0
OTU0713	591_AEG011_Cer17	2242	0	0	0	1	0	0	0	0	0	0	0	0	0	0	0	0	0	0	0	1	0	0	0	21	0	45	0	24	0	0	0	0	0	0	0	48	0	0	0	0	0	17	0	0	1	1	0
OTU0714	5941_HEF016_Cer11	2228	0	0	0	1	12	2	8	8	2	5	10	6	6	11	13	10	25	8	7	7	1	0	10	3	24	8	3	4	8	6	8	13	2	16	11	6	6	5	2	2	6	10	7	7	5	4	7
OTU0715	2750_SEF015_Cer11	2224	9	22	0	1	1	0	2	0	0	0	0	1	0	0	2	0	0	0	0	0	1	0	1	0	1	0	1	0	2	0	0	0	1	0	7	0	2	0	1	1	0	0	0	0	1	0	1
OTU0716	2902_AEF034_Cer11	2220	16	6	2	0	17	13	20	1	12	6	13	8	19	0	6	0	12	0	12	1	36	0	19	5	10	0	9	0	9	0	18	0	10	3	12	1	18	0	8	2	1	0	24	0	8	0	13
OTU0717	4136_HEF028_Cer17	2219	10	2	3	5	1	1	3	1	1	7	4	0	10	23	8	8	13	7	3	21	0	38	14	14	5	5	1	0	6	26	6	29	2	6	9	18	2	2	1	3	2	2	3	11	1	6	4
OTU0718	4289_SEF048_Cer11	2216	36	1	7	3	3	2	2	0	1	9	4	2	0	1	6	10	2	1	5	2	2	14	11	9	15	13	18	12	3	3	4	0	0	1	3	4	4	0	1	0	0	0	3	0	1	0	1
OTU0719	2357_SEF023_Cer11	2216	33	0	8	3	3	3	7	0	6	0	1	2	6	3	7	1	2	1	11	3	20	24	3	7	8	8	5	5	3	1	2	3	0	0	2	3	4	1	3	1	2	4	1	2	1	1	5
OTU0720	4857_AEG030_Cer17	2214	0	0	5	1	2	3	18	7	6	13	2	10	3	11	0	0	2	6	3	7	5	3	3	6	2	0	5	1	1	7	7	4	2	3	1	3	6	7	3	2	7	15	3	7	4	7	3
OTU0721	2780_AEF046_Cer17	2201	23	0	10	1	2	3	2	1	0	4	1	1	0	7	3	9	6	2	6	9	18	62	6	8	5	5	4	1	1	3	1	2	0	1	1	2	2	2	0	0	0	0	2	0	0	1	0
OTU0722	4103_AEF007_Cer11	2199	0	0	7	0	12	6	3	20	14	0	5	3	10	0	1	22	2	0	7	0	0	0	7	4	1	1	2	1	5	0	1	0	1	0	8	0	12	28	4	2	3	1	0	0	0	0	6
OTU0723	1792_SEF004_Cer17	2197	0	0	0	0	0	1	0	0	0	1	0	0	0	0	0	0	1	0	0	0	0	1	0	2	0	0	0	0	0	0	0	0	0	0	0	0	1	1	1	0	1	0	0	0	0	0	0
OTU0724	18_HEG050_Cer17	2196	0	0	0	0	0	0	0	0	0	0	0	0	0	0	0	0	0	0	0	0	0	0	0	0	0	0	0	0	0	0	0	0	0	0	0	0	0	0	0	0	0	0	0	0	0	0	0
OTU0725	207_SEG010_Cer11	2191	0	0	6	14	7	38	25	0	0	1	1	0	0	0	3	12	11	1	0	9	1	0	0	2	10	29	3	0	12	66	10	2	4	11	1	1	0	1	5	0	18	7	1	2	0	14	7
OTU0726	414_HEF026_Cer17	2190	0	0	0	0	2	0	31	0	0	13	0	0	0	0	6	0	1	3	3	1	0	1	1	1	0	2	10	22	24	31	3	0	5	2	2	2	13	2	19	50	7	0	0	65	5	22	2
OTU0727	934_AEG048_Cer17	2187	0	0	4	3	2	0	13	2	2	1	4	4	1	2	8	11	7	7	0	2	1	1	3	1	2	5	4	1	3	3	10	1	4	1	4	6	3	7	9	10	6	2	7	1	2	1	3
OTU0728	3436_AEF036_Cer17	2187	4	0	5	3	8	2	16	1	1	1	5	5	4	4	3	8	8	9	11	13	3	5	4	6	7	4	6	4	6	5	7	5	6	1	5	2	8	6	5	5	7	4	8	4	1	5	6
OTU0729	5458_AEF027_Cer11	2182	4	0	5	1	6	3	1	0	6	1	6	0	7	2	3	1	6	8	9	23	13	4	12	5	1	0	8	4	2	8	4	0	0	0	4	4	4	1	0	3	2	0	2	2	3	0	7
OTU0730	316_SEG014_Cer17	2180	0	0	0	0	0	0	0	0	0	0	0	0	0	0	0	0	0	0	0	0	0	0	0	0	0	0	0	0	0	0	0	0	0	0	0	0	0	0	0	0	0	0	0	0	0	0	0
OTU0731	363_AEG012_Cer11	2179	0	0	0	0	0	0	0	0	0	0	0	0	0	0	0	0	0	0	0	0	0	0	0	0	0	0	0	0	0	0	0	0	0	0	0	0	0	0	0	0	0	0	0	0	0	0	0
OTU0732	169_AEF023_Cer17	2179	0	0	12	12	3	15	15	0	3	0	2	1	4	15	8	0	12	22	0	4	0	0	0	6	16	26	1	0	0	18	9	1	4	3	7	6	0	22	1	0	0	2	0	10	5	8	9
OTU0733	3913_SEG013_Cer17	2179	7	0	1	0	1	0	11	9	6	1	2	1	6	2	2	0	5	3	4	2	1	1	3	4	1	2	4	4	3	1	5	10	2	4	4	2	2	3	6	6	1	2	4	2	0	3	1
OTU0734	1603_HEF032_Cer11	2167	0	0	0	0	2	0	7	0	9	2	1	0	0	0	0	0	1	0	2	1	0	0	41	15	0	0	0	10	2	1	0	0	3	0	24	9	27	0	2	0	1	0	0	0	1	0	1
OTU0735	6_AEG019_Cer17	2165	0	0	0	0	0	0	0	0	0	0	0	0	0	0	0	0	0	0	0	0	0	0	0	0	0	0	0	0	0	0	0	0	0	0	0	0	0	0	0	0	0	0	0	0	0	0	0
OTU0736	172_HEG014_Cer17	2160	0	0	0	0	0	0	0	0	0	0	0	0	0	0	0	1	0	0	0	0	0	0	0	0	0	0	0	0	0	0	0	0	0	0	0	0	0	0	0	0	0	0	0	0	0	0	0
OTU0737	441_AEG026_Cer11	2157	0	0	0	0	3	0	4	0	0	0	0	0	0	0	5	0	1	1	2	0	0	0	2	0	0	0	3	0	2	5	5	6	0	0	1	0	3	0	0	0	1	3	1	0	3	0	0
OTU0738	213_SEG024_Cer11	2156	0	0	0	0	0	0	11	0	0	0	0	2	0	0	0	0	0	0	2	0	0	0	0	0	0	0	0	1	0	1	0	0	6	0	0	0	0	1	0	0	0	7	0	0	0	0	1
OTU0739	190_SEF035_Cer11	2151	40	0	0	0	4	0	1	0	1	0	0	0	0	1	4	0	0	0	0	0	0	0	6	0	3	0	0	0	0	0	2	0	1	0	0	0	0	0	0	1	0	0	0	0	0	0	0
OTU0740	602_AEG025_Cer11	2151	0	0	0	0	4	0	16	30	14	0	0	0	0	1	0	0	0	1	0	0	0	0	1	0	1	0	10	6	0	0	0	0	2	2	7	0	7	1	43	44	8	0	18	25	3	0	3
OTU0741	154_AEG019_Cer11	2142	1	0	0	0	7	8	36	15	2	0	5	0	0	0	14	0	1	0	3	7	0	0	0	1	3	0	2	5	7	6	1	0	5	1	2	3	4	0	3	24	4	4	14	11	4	10	2
OTU0742	1677_HEG029_Cer17	2137	1	0	0	0	26	17	10	19	5	4	4	38	2	4	8	11	3	21	18	0	0	0	23	2	3	0	7	9	1	4	5	5	3	5	3	4	2	0	3	0	5	1	11	32	0	2	8
OTU0743	102_SEG015_Cer11	2135	0	0	0	0	3	0	0	0	0	0	0	0	0	0	0	0	0	0	0	0	0	0	0	0	0	0	0	0	0	0	0	0	0	0	2	0	0	0	0	0	0	19	0	0	0	0	0
OTU0744	4018_AEF025_Cer11	2133	0	0	0	1	5	0	22	0	29	0	15	6	25	7	16	2	18	1	1	3	0	1	13	0	2	0	4	3	1	23	5	0	8	0	31	11	19	0	8	12	14	4	15	0	8	0	33
OTU0745	954_SEG040_Cer17	2123	0	0	0	0	0	0	0	0	0	0	0	0	0	0	0	0	0	0	0	0	0	0	0	0	0	0	0	0	0	0	0	0	0	0	0	0	0	0	0	0	0	0	0	0	0	0	0
OTU0746	179_AEG034_Cer17	2121	3	0	2	4	3	1	3	3	4	1	6	2	6	2	1	1	11	0	9	4	3	4	2	1	0	0	7	2	3	1	3	4	4	1	2	3	7	4	2	2	0	1	0	2	4	0	5
OTU0747	294_SEF045_Cer17	2114	38	3	0	0	1	0	0	0	8	0	3	0	0	0	2	0	2	0	2	0	1	68	28	1	0	1	5	2	1	0	0	0	0	0	5	1	0	1	2	1	0	1	0	0	2	0	2
OTU0748	352_SEF001_Cer17	2113	1	26	0	0	0	0	0	0	0	0	0	0	0	0	1	0	0	0	0	0	7	53	3	0	0	15	0	0	0	1	0	1	0	0	0	0	0	0	0	1	0	0	0	0	0	0	0
OTU0749	4816_SEF011_Cer17	2113	6	0	0	2	1	0	5	5	8	2	3	4	2	3	0	8	5	0	1	13	0	1	4	16	2	0	4	3	1	1	2	1	3	1	1	0	0	0	0	2	2	0	0	0	2	5	7
OTU0750	177_AEG006_Cer11	2113	0	0	0	0	0	0	0	0	0	0	0	0	3	0	0	0	0	0	0	0	0	0	0	10	2	0	0	12	0	0	0	0	0	0	0	0	0	0	0	9	0	0	1	0	1	0	0
OTU0751	40_HEG024_Cer17	2107	0	0	0	0	0	0	0	0	0	0	0	0	0	0	0	0	0	0	0	0	0	0	0	0	0	0	0	0	0	0	0	0	0	0	0	0	0	0	0	0	0	1	0	0	0	0	0
OTU0752	205_SEF020_Cer17	2104	3	0	3	1	1	0	4	0	0	0	2	0	0	9	2	0	6	2	1	10	0	0	4	9	4	7	9	1	2	1	0	0	1	0	3	3	3	22	0	0	0	0	0	0	0	0	1
OTU0753	10450_AEF035_Cer11	2097	1	0	4	2	7	3	19	4	19	7	19	10	12	8	7	6	29	11	7	5	5	0	10	4	8	4	6	4	22	8	11	16	1	3	15	5	11	3	11	7	4	5	18	7	12	6	12
OTU0754	228_HEG008_Cer11	2095	0	0	0	0	0	0	3	0	5	0	2	1	3	0	1	0	0	0	3	0	10	0	1	0	42	0	19	0	4	0	3	2	0	0	2	0	9	0	7	0	0	1	1	0	0	0	1
OTU0755	2503_SEF048_Cer11	2094	9	3	3	4	1	9	1	0	1	0	2	0	6	13	3	0	0	7	2	4	0	16	0	14	5	0	0	4	2	0	3	5	0	0	0	7	3	6	2	0	3	1	3	0	0	0	1
OTU0756	1504_SEG026_Cer17	2093	0	0	0	0	0	0	0	0	0	0	0	0	0	0	0	0	0	0	0	0	0	0	0	0	0	0	0	0	0	0	0	0	0	0	0	0	0	0	0	0	0	0	0	0	0	0	0
OTU0757	18580_SEG036_Cer17	2081	0	0	0	0	0	0	0	0	0	0	0	0	0	0	0	0	0	0	0	0	0	0	0	0	0	0	0	0	0	0	0	0	0	0	0	0	0	0	0	0	0	0	0	0	0	0	0
OTU0758	986_AEG036_Cer17	2078	0	0	0	1	0	0	0	0	0	0	0	0	0	0	0	0	4	1	7	2	14	22	15	5	6	4	28	37	4	2	20	2	0	0	11	7	5	0	2	0	6	0	2	0	3	0	9
OTU0759	527_HEF015_Cer17	2078	0	0	0	0	1	0	0	0	0	0	0	0	0	0	0	0	0	3	1	1	1	2	1	418	0	1	55	25	0	2	0	2	0	0	48	4	4	1	1	0	0	0	1	0	1	0	0
OTU0760	98_SEG002_Cer17	2076	0	0	0	0	0	0	0	0	0	0	0	0	0	0	0	0	0	0	0	0	0	0	0	0	0	0	0	0	0	0	0	0	0	0	0	0	0	0	0	0	0	0	0	0	0	0	0
OTU0761	40_HEF035_Cer17	2062	0	0	5	0	3	17	1	0	0	0	1	0	13	0	10	8	3	0	11	0	0	0	9	6	12	0	2	0	3	0	2	0	3	0	3	5	1	18	3	1	0	4	2	0	0	0	2
OTU0762	13865_HEF035_Cer17	2062	0	0	6	0	20	0	4	1	26	2	15	0	4	9	6	8	1	0	20	5	0	0	16	5	2	2	7	9	2	24	5	19	1	0	5	6	3	15	1	1	4	1	3	10	1	2	6
OTU0763	1584_SEG036_Cer17	2052	0	0	0	1	0	0	0	0	0	0	0	0	0	0	0	0	0	0	0	0	0	0	0	0	0	0	0	0	0	0	0	0	0	0	0	0	0	0	0	0	0	0	0	0	0	0	0
OTU0764	103_AEF012_Cer17	2050	1	0	2	8	1	12	0	2	1	3	3	1	0	15	1	11	0	4	5	37	1	1	3	20	1	20	1	7	0	11	0	8	0	1	2	6	1	13	0	11	0	3	1	8	0	1	2
OTU0765	2349_SEF003_Cer11	2043	1	1	7	0	6	1	0	0	11	1	0	5	3	8	2	0	0	0	2	15	1	0	10	1	4	0	7	0	7	8	0	0	0	0	6	3	0	0	0	0	1	0	0	0	0	0	8
OTU0766	710_HEF032_Cer17	2040	6	2	8	2	1	0	3	0	2	0	3	0	36	1	60	1	1	0	27	3	4	12	5	11	3	1	5	0	6	0	3	1	2	0	2	3	0	1	0	2	0	1	1	0	2	0	4
OTU0767	48_HEG009_Cer17	2038	0	0	0	0	0	0	0	0	0	0	0	0	0	0	0	0	0	0	0	0	0	0	0	0	0	0	0	0	0	0	0	0	0	0	0	0	0	0	0	0	0	0	0	0	0	0	0
OTU0768	301_HEG045_Cer17	2035	0	0	0	0	0	0	0	0	0	0	0	0	0	0	0	0	0	0	0	0	0	0	0	0	0	0	0	0	0	0	0	0	0	0	0	0	0	0	0	0	0	0	0	0	0	0	0
OTU0769	206_HEG026_Cer11	2033	0	0	3	0	15	0	6	0	0	0	0	0	0	0	0	0	0	0	2	0	0	0	1	0	0	0	5	0	1	0	6	0	1	0	0	0	0	0	3	0	0	0	0	0	4	0	2
OTU0770	821_SEF033_Cer17	2032	2	2	5	0	1	0	0	0	2	0	0	8	1	6	3	3	6	2	1	2	5	39	2	2	1	2	1	0	1	2	2	2	0	0	2	3	1	0	0	0	1	0	0	8	3	1	2
OTU0771	88_HEG044_Cer17	2031	0	0	0	0	0	0	0	0	0	0	0	0	0	0	0	0	0	0	0	0	0	0	0	0	0	0	0	0	0	0	0	0	0	0	0	0	0	0	0	0	0	0	0	0	0	0	0
OTU0772	296_HEG040_Cer11	2029	0	0	0	0	3	4	12	0	12	0	0	0	0	0	0	0	3	0	1	0	0	0	2	0	0	0	1	0	3	0	9	0	1	0	0	0	0	1	7	0	5	0	0	2	0	0	0
OTU0773	5476_HEG014_Cer17	2028	0	0	0	0	0	0	0	0	0	0	0	0	0	0	0	0	0	0	0	0	0	0	0	0	0	0	0	0	0	0	0	0	0	0	0	0	0	0	0	0	0	0	0	0	0	0	0
OTU0774	1581_AEG005_Cer17	2013	0	0	7	4	4	8	11	3	0	0	2	0	1	1	12	6	1	14	3	4	2	0	6	1	5	30	6	11	4	13	2	3	2	0	5	2	11	12	8	0	3	6	2	17	0	0	14
OTU0775	2172_HEG026_Cer11	2012	1	0	0	0	0	0	1	0	0	0	0	0	0	0	0	0	1	0	0	0	0	1	0	2	0	0	0	0	0	0	0	0	0	0	0	0	0	0	0	0	0	0	1	6	0	0	1
OTU0776	1035_HEG009_Cer17	2009	0	0	0	0	0	0	0	0	0	0	0	0	0	0	0	0	0	0	0	0	0	0	0	0	0	0	0	0	0	0	0	0	0	0	0	0	0	0	0	0	0	0	0	0	0	0	0
OTU0777	365_SEF008_Cer17	2007	0	0	6	0	8	1	0	2	1	0	1	1	17	14	43	0	4	1	15	8	2	47	20	11	25	0	1	0	16	0	0	1	0	0	0	0	1	0	1	0	0	0	0	0	1	0	0
OTU0778	69_HEF046_Cer17	2004	0	0	0	0	0	0	0	32	0	27	0	66	0	10	0	2	0	1	0	0	0	0	0	0	0	1	0	5	0	0	0	31	0	9	0	8	0	35	0	50	0	30	0	43	0	76	0
OTU0779	23681_AEF029_Cer17	2003	3	0	2	1	2	0	31	2	22	2	10	8	4	6	14	3	17	7	5	4	8	2	8	3	6	1	4	10	23	7	10	11	7	5	3	2	19	7	16	8	10	5	19	3	9	4	13
OTU0780	10046_AEG013_Cer11	2000	0	0	1	2	3	0	0	0	0	0	2	3	0	3	4	12	11	6	0	1	7	1	2	5	9	5	2	0	3	3	2	1	2	1	5	2	1	0	2	1	1	0	2	0	1	1	5
OTU0781	39_SEG015_Cer11	1995	0	0	0	0	0	0	0	0	0	0	0	0	0	0	0	0	0	0	0	0	0	0	0	0	0	0	0	0	0	0	0	0	0	0	0	0	0	0	0	0	0	0	0	0	0	0	0
OTU0782	166_HEG008_Cer17	1993	6	0	7	0	0	0	1	0	0	0	0	0	0	0	0	0	0	0	2	0	0	1	0	3	4	84	0	2	0	1	0	1	0	0	0	0	0	0	0	0	0	0	0	0	0	0	0
OTU0783	24_SEG019_Cer11	1990	0	0	1	5	1	11	11	0	0	0	0	12	3	12	0	21	0	1	2	4	0	0	0	0	0	0	0	6	3	0	2	0	0	0	0	4	1	27	1	0	0	11	0	0	1	0	3
OTU0784	970_SEG016_Cer17	1989	0	0	0	0	0	0	0	0	0	0	3	0	0	0	0	0	0	0	0	0	0	0	0	0	0	0	0	0	0	0	0	0	0	0	0	25	0	0	0	2	0	0	0	0	0	0	0
OTU0785	4679_SEF010_Cer11	1988	13	1	0	0	5	3	0	0	2	0	2	1	3	1	1	2	1	0	8	0	1	13	1	3	6	0	7	0	0	0	4	0	1	0	1	1	1	0	1	0	0	0	0	0	2	0	0
OTU0786	472_SEG008_Cer11	1986	0	0	0	1	0	3	1	1	0	0	0	1	0	0	1	0	0	2	0	1	0	2	0	0	0	1	1	0	0	2	0	3	1	0	0	0	1	2	0	5	0	2	0	1	0	0	0
OTU0787	11029_AEG026_Cer11	1983	0	1	0	6	0	1	3	4	1	2	0	2	0	4	2	15	0	12	0	8	3	0	3	2	2	0	1	3	0	13	0	5	0	14	2	5	0	21	0	11	0	16	1	1	4	6	1
OTU0788	1337_SEF045_Cer17	1981	1	0	1	0	0	0	0	6	1	2	0	0	6	9	0	0	0	0	0	0	0	0	0	0	1	0	0	6	1	5	3	0	1	0	0	0	6	10	0	6	0	0	0	0	0	1	7
OTU0789	5936_SEF027_Cer17	1979	0	1	1	2	0	2	0	1	1	3	0	3	0	15	1	8	1	1	3	5	5	46	2	16	1	14	1	5	0	3	0	13	0	0	1	1	0	4	0	0	0	0	0	1	0	1	0
OTU0790	54_HEG047_Cer17	1979	0	0	0	0	0	0	0	0	0	0	0	0	0	0	0	0	0	0	0	0	0	0	0	2	0	0	0	0	0	0	0	0	0	0	0	0	0	0	0	0	0	1	0	1	0	0	0
OTU0791	3_AEG035_Cer17	1978	0	0	0	0	0	0	0	0	0	0	0	0	0	0	0	0	0	0	0	0	0	0	0	0	0	0	0	0	0	0	0	0	0	0	1	0	0	0	0	0	0	0	0	0	0	0	0
OTU0792	1468_AEG027_Cer17	1977	0	0	7	4	7	1	3	3	0	2	0	1	0	0	1	0	13	0	6	4	0	0	3	2	4	5	8	7	3	1	2	0	1	1	1	3	3	5	0	3	0	0	0	2	1	2	0
OTU0793	4902_AEF029_Cer11	1976	5	3	1	0	7	0	11	0	1	0	3	0	24	0	5	0	19	0	1	0	0	0	7	2	12	19	3	1	10	0	1	0	4	0	5	0	19	0	8	0	8	0	5	2	4	0	6
OTU0794	479_SEG025_Cer17	1973	0	0	0	0	0	0	0	0	0	0	0	0	0	0	0	0	0	0	0	0	0	0	0	0	0	0	0	0	0	0	0	0	0	0	0	0	0	0	0	0	0	0	0	0	0	0	0
OTU0795	84_HEF041_Cer17	1970	23	31	0	0	2	0	1	0	0	0	0	0	0	0	2	0	0	0	2	0	36	63	6	0	0	0	0	1	0	1	0	1	1	0	1	0	0	0	0	0	0	0	0	0	0	0	0
OTU0796	191_SEG006_Cer11	1967	0	0	0	0	0	0	0	0	0	0	0	0	0	0	0	0	0	0	0	0	0	0	0	0	0	0	3	1	0	0	0	0	0	0	0	0	0	0	0	0	0	0	0	0	0	0	0
OTU0797	383_SEG025_Cer17	1967	3	0	0	0	4	10	6	8	5	1	3	0	5	0	7	1	4	0	7	3	0	0	1	0	3	2	3	0	1	6	5	0	0	0	7	1	1	1	0	1	12	1	11	1	0	9	2
OTU0798	441_HEG008_Cer17	1960	0	0	1	0	0	0	43	1	1	0	2	0	1	0	1	0	2	0	0	0	0	0	0	5	0	0	1	0	0	0	0	0	2	0	0	0	2	0	5	0	3	1	0	0	2	1	0
OTU0799	2813_AEF007_Cer11	1944	1	0	30	0	18	13	3	0	58	4	3	0	53	2	58	0	10	10	13	22	0	1	13	6	71	1	12	0	4	0	1	0	4	0	7	8	21	18	9	0	1	0	6	0	7	0	6
OTU0800	1246_HEG048_Cer17	1943	0	0	0	0	0	0	0	0	0	0	0	0	0	0	0	0	0	0	0	0	0	0	0	0	0	0	0	0	0	0	0	0	0	0	0	0	0	0	2	0	0	0	0	0	0	0	1
OTU0801	189_SEG024_Cer17	1942	5	0	1	0	3	0	2	1	1	0	0	0	0	2	2	0	1	0	1	0	3	1	1	0	0	1	2	3	1	0	2	2	0	0	1	0	1	2	1	1	3	4	0	1	2	0	2
OTU0802	520_HEG017_Cer11	1936	0	0	0	0	4	0	0	0	0	0	0	0	0	0	0	0	0	0	6	32	0	0	0	0	2	0	1	1	2	0	5	0	0	0	2	0	9	0	1	0	0	0	0	0	1	11	2
OTU0803	737_SEG042_Cer11	1935	0	0	0	0	0	0	0	0	0	0	0	0	0	0	0	0	0	0	0	0	0	0	0	0	0	0	0	0	0	0	0	0	0	0	0	0	0	0	0	0	0	0	0	0	0	0	0
OTU0804	3837_AEG049_Cer11	1933	0	1	8	1	10	3	12	0	14	4	0	7	18	0	12	8	4	1	21	4	2	4	8	2	10	2	3	5	13	7	12	7	5	0	7	1	10	4	2	3	8	11	12	4	1	3	8
OTU0805	14735_AEF004_Cer11	1930	0	0	0	0	5	0	31	0	14	4	7	4	13	0	31	0	18	2	1	0	4	1	0	1	37	4	9	1	3	2	5	92	4	3	7	1	15	9	103	5	9	9	21	1	12	3	20
OTU0806	4282_SEF020_Cer17	1925	0	0	0	2	0	0	1	0	0	0	0	0	0	0	0	0	3	3	2	3	10	9	19	5	2	1	108	471	3	1	2	6	1	0	33	16	6	2	1	0	1	0	0	0	1	0	3
OTU0807	104_HEG036_Cer11	1922	0	0	0	0	0	0	0	0	0	0	0	0	0	0	0	0	0	0	0	0	0	0	0	0	0	0	0	0	0	0	0	0	0	0	0	0	0	0	0	0	0	0	0	0	0	0	0
OTU0808	100_HEG047_Cer17	1922	0	0	0	0	0	0	18	4	0	0	0	0	2	0	2	0	15	0	0	0	0	0	0	0	0	0	5	0	0	0	0	0	2	0	1	0	1	0	7	0	0	0	2	0	0	0	1
OTU0809	6497_HEG043_Cer11	1921	0	0	5	0	7	0	15	4	6	0	4	0	0	0	2	2	0	2	5	3	7	0	2	2	4	8	4	11	2	3	2	2	2	0	0	1	0	0	1	0	3	3	0	0	1	0	4
OTU0810	1899_SEF024_Cer11	1915	0	0	0	0	0	0	0	0	0	0	0	0	0	0	0	2	1	0	0	1	1	0	9	0	7	1	0	0	3	24	0	1	0	0	0	0	0	0	0	0	0	0	0	0	0	0	0
OTU0811	58_SEF047_Cer17	1915	6	10	5	6	2	18	1	0	1	4	3	10	1	1	2	13	21	8	2	16	18	4	10	17	7	22	3	4	0	8	8	1	0	5	1	0	1	13	0	13	0	1	0	7	0	1	3
OTU0812	3949_AEF025_Cer11	1914	9	0	0	0	0	0	0	10	3	0	1	0	0	0	0	0	0	0	0	1	1	0	0	0	0	0	1	0	0	0	1	0	0	0	3	0	0	0	0	0	0	0	0	0	0	0	0
OTU0813	1886_SEG041_Cer11	1909	2	0	2	2	5	2	5	1	2	3	0	3	1	3	3	1	3	3	3	1	1	1	3	1	1	6	7	3	3	3	4	4	3	1	2	6	1	2	5	1	2	4	5	2	2	5	2
OTU0814	303_SEF003_Cer17	1906	17	0	4	0	1	15	8	0	3	0	9	0	2	0	1	1	0	1	0	1	1	9	10	4	3	0	3	9	1	7	0	1	0	0	1	2	5	1	1	2	0	0	1	0	0	0	0
OTU0815	587_HEF049_Cer17	1899	1	1	1	0	2	5	16	3	3	0	7	13	3	0	6	0	1	13	0	1	1	0	1	0	0	4	6	9	0	1	0	1	2	2	1	5	5	22	14	12	19	58	8	28	3	9	2
OTU0816	1844_SEG016_Cer17	1897	1	0	5	2	8	4	23	7	4	9	5	3	4	2	3	9	6	4	3	18	1	1	8	4	8	5	11	7	10	9	6	5	6	3	4	5	9	12	2	7	13	4	4	8	2	5	12
OTU0817	602_AEG018_Cer11	1896	0	0	0	0	3	0	1	0	0	0	1	0	0	0	2	0	2	0	0	0	0	0	0	0	1	0	0	0	3	0	1	0	0	2	0	0	1	0	0	1	0	2	0	0	2	0	0
OTU0818	553_SEF006_Cer17	1896	0	0	0	0	0	0	0	0	1	1	0	0	0	0	0	0	0	1	0	0	1	0	0	0	2	0	0	0	0	0	0	0	0	0	0	0	0	0	0	1	0	0	0	1	0	0	0
OTU0819	268_SEG032_Cer17	1892	0	0	0	0	0	0	0	0	0	0	0	0	0	0	0	0	0	0	0	0	0	0	0	0	0	0	0	0	0	0	0	0	0	0	0	0	0	0	0	0	0	0	0	0	0	0	0
OTU0820	23_AEG050_Cer11	1891	0	0	0	1	2	10	5	14	0	0	0	5	0	0	1	1	1	2	4	3	0	4	0	7	2	18	1	1	2	6	0	4	0	1	0	1	2	6	0	5	0	0	0	2	0	0	2
OTU0821	378_HEF046_Cer17	1882	1	0	0	0	15	0	0	1	10	7	0	0	2	3	4	19	0	1	21	0	3	0	0	1	15	0	6	0	2	0	16	0	0	1	0	0	4	0	1	0	0	0	2	0	0	0	8
OTU0822	8976_AEG024_Cer11	1881	0	0	1	3	1	3	6	0	1	4	1	3	0	1	2	0	0	1	0	3	0	0	0	0	2	2	4	8	3	10	1	1	0	0	2	4	2	0	1	1	2	6	1	2	1	1	1
OTU0823	11100_HEG018_Cer17	1879	0	0	0	0	0	0	0	0	1	0	9	0	0	1	4	1	5	2	1	0	0	0	0	0	0	0	0	0	4	0	3	0	0	0	0	1	0	1	6	0	1	1	6	1	18	2	0
OTU0824	260_SEG044_Cer11	1878	0	0	0	5	0	9	0	0	0	1	0	3	0	6	0	4	1	5	1	9	2	2	2	5	0	5	1	5	0	10	0	7	0	5	0	5	2	12	0	14	1	3	0	11	0	6	1
OTU0825	345_HEF025_Cer17	1864	1	0	1	0	16	0	1	0	0	2	1	0	7	0	3	0	46	3	50	162	2	0	22	119	0	0	15	28	2	2	1	1	0	0	2	1	0	0	1	0	0	1	0	1	1	1	4
OTU0826	1428_HEF038_Cer11	1861	1	0	0	1	8	23	3	0	24	25	6	32	6	19	17	1	9	0	10	0	0	21	3	0	8	0	6	7	0	0	11	0	1	0	1	3	23	36	14	0	4	0	9	0	21	0	7
OTU0827	173_SEG020_Cer17	1858	0	0	0	0	0	0	0	0	0	0	0	0	0	0	0	0	0	0	0	0	0	0	0	0	0	0	0	0	0	0	0	0	0	0	0	0	0	0	0	0	0	0	0	0	0	0	0
OTU0828	112_SEF010_Cer17	1856	1	0	0	0	0	0	1	0	0	1	0	0	1	0	0	1	0	0	0	0	0	0	0	2	0	0	1	0	0	0	5	4	1	0	1	1	1	0	3	1	1	0	0	0	1	0	0
OTU0829	715_SEF010_Cer17	1855	18	0	3	2	8	3	14	2	12	4	21	7	4	4	5	5	4	4	9	7	1	0	6	2	5	4	10	7	10	4	10	14	3	0	4	4	8	4	6	7	4	7	6	6	8	7	10
OTU0830	3921_AEF011_Cer11	1853	28	5	0	2	5	0	9	0	3	0	1	1	2	6	2	5	3	3	9	5	101	36	9	7	29	7	10	4	4	1	2	4	0	2	17	15	2	8	4	0	3	0	3	1	1	0	3
OTU0831	744_SEF005_Cer17	1847	0	23	1	3	0	3	0	0	0	7	0	0	0	8	0	0	1	0	1	26	1	16	2	15	0	0	0	1	0	0	0	1	0	0	0	0	1	1	0	0	0	0	0	8	0	3	0
OTU0832	499_HEG050_Cer17	1846	0	0	2	0	6	14	29	0	0	0	3	0	7	0	5	1	5	0	8	0	0	0	1	0	0	0	0	0	2	13	3	0	4	0	1	0	5	0	1	24	6	4	3	19	4	0	3
OTU0833	2330_AEG025_Cer11	1844	1	0	2	1	1	1	6	1	3	3	3	1	1	3	2	0	3	8	3	9	2	2	3	2	0	1	5	1	0	4	2	0	2	1	6	4	2	3	3	8	2	3	4	5	0	0	4
OTU0834	6012_SEF004_Cer17	1843	6	0	7	1	4	1	2	1	6	4	5	1	6	2	3	5	3	3	16	8	2	3	14	2	11	6	4	2	5	3	4	0	2	0	4	1	5	2	1	4	2	4	8	0	8	1	6
OTU0835	566_HEG043_Cer17	1840	0	1	0	4	0	2	27	0	7	11	6	1	0	0	12	5	4	9	4	6	3	0	1	2	5	7	8	8	0	1	2	1	2	4	0	10	8	28	17	7	9	3	1	13	2	3	7
OTU0836	709_SEG027_Cer11	1836	0	0	0	2	3	0	1	0	2	0	2	2	2	0	2	2	2	2	1	12	0	0	2	1	5	2	1	0	4	1	1	1	1	11	0	12	1	30	0	1	0	4	3	1	4	2	4
OTU0837	2253_HEF013_Cer17	1836	3	0	2	3	0	4	0	1	0	2	3	2	1	17	0	14	0	3	5	13	5	22	3	22	2	15	1	9	1	4	2	23	2	2	1	3	0	10	0	5	1	0	0	1	0	1	2
OTU0838	26_SEF006_Cer17	1836	28	3	8	1	0	3	0	0	0	1	1	4	1	10	1	7	0	3	0	8	57	103	3	24	2	9	0	11	2	2	0	9	0	1	4	3	5	7	0	0	0	1	0	0	1	0	0
OTU0839	14458_HEF036_Cer17	1832	0	0	3	1	4	1	17	1	3	1	1	1	5	0	8	4	4	6	2	2	0	0	3	0	2	1	0	4	8	1	12	4	5	2	1	4	13	22	7	7	3	2	5	2	4	8	5
OTU0840	791_AEF028_Cer17	1832	1	0	1	7	15	13	14	8	21	1	9	1	8	13	0	19	5	1	8	13	0	0	2	2	15	8	16	10	0	0	5	109	4	1	11	6	23	33	6	0	1	0	19	0	6	14	5
OTU0841	5315_AEF020_Cer17	1830	4	0	13	8	9	8	8	2	4	8	2	5	1	6	8	0	5	5	2	16	1	4	9	5	6	2	1	7	2	11	5	4	3	3	4	8	11	8	2	7	5	5	6	6	0	8	7
OTU0842	1607_SEG004_Cer11	1830	4	0	1	0	9	1	4	0	2	0	0	0	1	6	1	0	2	5	8	1	24	8	12	0	3	0	1	0	28	8	2	3	5	0	1	2	4	0	0	1	2	0	0	6	0	1	2
OTU0843	145_SEF008_Cer17	1830	0	0	0	0	0	0	1	7	0	0	0	0	0	5	0	2	0	0	0	0	1	4	0	1	1	0	0	0	0	0	1	0	0	0	0	1	1	0	1	2	1	0	0	0	1	0	0
OTU0844	118_SEG030_Cer17	1829	0	0	0	0	3	17	33	0	0	0	6	1	0	10	2	1	0	0	0	0	0	0	0	0	0	0	0	0	2	0	2	0	1	3	1	0	3	1	0	0	5	12	0	0	0	3	2
OTU0845	406_HEG011_Cer11	1828	0	0	0	0	0	0	0	0	0	0	0	0	0	0	0	0	0	0	0	0	0	0	0	0	0	0	0	0	0	0	0	0	0	0	0	0	0	0	0	0	0	0	0	0	0	0	0
OTU0846	21687_AEF018_Cer17	1824	0	0	1	1	0	0	4	1	0	12	7	1	5	1	4	1	2	2	7	5	0	0	3	1	12	0	6	8	2	0	0	0	5	3	7	5	4	0	1	0	1	0	1	1	1	1	2
OTU0847	708_AEG041_Cer17	1819	0	0	23	0	14	13	1	0	2	0	5	0	1	0	10	1	8	20	24	21	0	4	12	5	5	4	1	0	1	1	5	0	1	0	3	0	9	2	1	0	0	10	0	0	0	11	13
OTU0848	2_SEF012_Cer17	1818	7	26	3	7	0	0	0	0	1	2	0	0	1	4	0	8	0	12	3	16	7	39	2	11	0	2	2	3	1	1	0	1	0	0	1	4	0	2	1	0	0	0	0	6	0	2	0
OTU0849	7551_AEG025_Cer11	1817	1	0	2	0	8	1	21	2	3	2	0	3	0	1	6	3	4	7	3	1	0	0	0	2	2	1	6	2	5	2	1	0	3	2	1	0	4	4	8	10	14	12	3	7	2	0	6
OTU0850	514_HEF002_Cer17	1814	0	4	0	0	0	36	0	2	0	2	1	33	1	17	0	48	1	1	0	1	0	0	0	0	0	1	1	1	0	22	0	1	0	20	0	26	0	89	0	1	0	3	0	2	1	0	0
OTU0851	1042_AEF013_Cer17	1809	0	0	1	0	1	12	9	0	4	0	0	1	1	0	7	0	2	0	0	54	0	0	0	1	1	26	1	14	1	25	0	0	0	0	1	0	1	0	4	0	0	0	0	0	0	0	1
OTU0852	104_HEG017_Cer17	1805	0	0	0	0	0	0	0	0	0	0	0	0	0	0	0	0	0	0	0	0	0	0	0	0	0	0	0	0	0	0	0	0	0	0	0	0	0	0	0	0	0	0	0	0	0	0	0
OTU0853	110_HEG019_Cer17	1805	0	0	0	0	0	0	0	0	0	0	0	0	0	0	0	0	0	0	0	0	0	0	0	0	0	0	0	0	0	0	0	0	0	0	0	0	0	0	0	0	0	0	0	0	0	0	0
OTU0854	4537_SEF034_Cer17	1803	4	0	4	3	3	0	2	2	6	4	1	0	7	4	5	8	8	3	13	8	6	10	14	4	8	5	8	5	5	4	2	3	2	1	3	1	5	6	1	5	1	3	1	1	0	1	6
OTU0855	1623_HEF033_Cer17	1801	3	0	5	1	10	4	2	2	21	9	3	7	1	2	5	8	14	4	7	0	2	0	24	4	15	8	6	4	4	4	6	2	4	0	11	4	22	11	5	2	1	3	7	4	10	3	11
OTU0856	3058_HEG048_Cer11	1801	0	0	0	0	0	2	0	2	0	1	0	0	0	0	1	0	1	2	27	0	1	0	1	0	1	10	0	0	3	7	1	0	0	0	0	0	1	2	1	0	0	0	0	0	0	0	0
OTU0857	5090_SEF011_Cer11	1801	11	1	13	1	4	8	1	0	10	0	4	1	2	1	3	1	6	1	11	4	25	4	9	6	13	2	16	13	7	12	7	1	1	0	7	3	5	1	3	2	2	0	1	1	0	0	3
OTU0858	3347_AEF012_Cer11	1796	14	0	15	0	3	0	0	0	0	0	0	12	1	0	1	0	1	8	1	0	31	0	12	9	4	0	2	0	2	1	1	33	0	0	1	0	0	0	0	0	0	1	0	0	0	0	1
OTU0859	1328_SEF008_Cer17	1794	3	0	0	1	4	1	0	0	0	0	1	0	2	0	5	0	0	0	4	0	2	0	15	0	17	0	3	0	3	0	0	0	0	0	0	1	0	0	0	1	0	0	0	0	0	0	4
OTU0860	45_SEG013_Cer17	1792	0	0	0	0	0	1	0	0	0	0	0	0	0	0	0	0	0	0	0	0	1	0	0	0	0	0	0	0	0	0	0	1	8	0	1	1	1	0	12	14	0	0	0	0	0	0	1
OTU0861	2723_SEF009_Cer11	1788	0	0	0	0	0	0	0	0	0	0	0	0	0	0	0	2	2	0	2	0	0	0	1	0	0	0	0	0	0	0	0	0	0	0	0	0	0	0	0	0	1	0	1	0	0	0	0
OTU0862	2402_AEG012_Cer11	1787	0	0	2	0	4	0	4	2	3	0	2	0	4	2	4	0	1	1	3	2	2	2	6	0	3	9	5	5	2	1	5	0	2	3	1	3	4	2	2	0	3	1	1	0	4	1	6
OTU0863	2818_SEG050_Cer17	1786	0	0	0	4	1	4	0	5	0	5	0	9	0	6	2	8	1	10	0	0	0	0	0	0	1	6	0	7	0	5	0	9	1	3	0	7	0	18	0	29	1	4	0	5	2	5	0
OTU0864	772_SEG003_Cer11	1777	1	0	36	3	10	2	4	2	0	0	0	0	13	2	2	0	1	9	8	16	0	0	1	0	7	0	7	12	2	1	0	0	1	0	3	0	2	0	1	0	1	0	0	0	0	0	8
OTU0865	95_SEF004_Cer17	1776	52	31	1	0	2	0	1	0	0	0	0	0	1	0	1	0	1	0	3	1	80	48	8	0	0	19	0	0	1	0	0	0	0	0	0	0	0	1	0	0	0	0	0	0	0	0	0
OTU0866	4814_HEG037_Cer11	1774	0	0	1	0	4	8	5	7	5	6	7	2	0	0	5	4	4	3	1	3	0	2	2	1	4	16	2	5	2	8	6	1	0	0	0	1	6	0	2	0	2	0	8	1	1	0	8
OTU0867	74_AEG043_Cer17	1773	0	0	1	1	5	2	10	3	0	3	1	1	2	2	5	19	2	6	0	2	5	1	1	2	3	0	4	0	5	3	2	7	3	6	2	5	5	10	4	16	1	10	4	3	4	4	3
OTU0868	592_AEF011_Cer17	1769	34	7	20	0	0	0	2	0	0	0	1	0	6	0	2	0	0	0	5	0	0	29	4	8	9	0	0	0	0	0	0	0	0	0	0	0	2	0	0	0	1	0	1	0	0	0	2
OTU0869	171_SEF049_Cer17	1767	0	0	0	1	0	0	0	0	0	4	0	0	0	0	0	0	0	0	2	0	1	0	0	2	0	2	2	1	0	0	1	1	0	0	0	0	0	0	1	1	0	0	0	1	1	0	1
OTU0870	3275_AEG021_Cer11	1767	0	0	0	0	1	0	0	0	0	0	0	0	0	0	0	0	0	0	0	0	0	0	0	0	0	0	0	0	0	0	0	0	0	0	0	1	0	0	0	0	0	0	0	0	0	0	0
OTU0871	378_AEG049_Cer11	1764	0	0	0	1	1	0	7	0	0	0	1	0	0	0	0	0	1	1	0	0	0	0	0	0	0	0	0	0	0	0	0	3	0	4	1	3	2	0	0	3	3	0	0	0	0	8	0
OTU0872	890_SEF033_Cer11	1758	11	0	4	1	3	0	1	0	0	0	1	0	0	1	4	6	6	2	6	0	17	3	10	2	7	0	3	3	1	0	0	1	0	0	0	2	2	0	0	1	0	0	1	0	1	0	3
OTU0873	3271_SEF027_Cer11	1756	0	0	0	0	0	0	0	0	0	0	0	0	0	0	0	0	1	1	3	0	0	0	1	0	1	1	0	0	0	0	0	0	0	0	0	0	0	0	0	0	0	0	0	0	2	0	1
OTU0874	1422_AEG037_Cer17	1742	2	0	4	1	8	0	5	4	2	0	0	4	3	1	4	6	4	7	5	3	0	1	1	3	1	1	6	2	1	0	1	0	4	0	1	2	2	5	2	0	1	7	1	2	1	2	6
OTU0875	4849_AEF026_Cer11	1731	0	0	5	0	7	1	18	2	7	4	14	3	6	3	13	3	9	3	2	5	3	0	5	3	4	3	5	4	4	6	12	2	5	2	3	1	10	2	11	7	9	7	15	5	8	1	16
OTU0876	1582_HEF037_Cer17	1730	0	1	0	0	0	0	10	2	2	1	0	0	0	0	0	0	0	0	0	0	0	0	0	0	0	0	0	0	0	0	0	0	0	0	6	8	2	0	2	0	0	0	0	0	0	0	2
OTU0877	6295_SEF010_Cer17	1725	8	2	3	4	4	0	5	2	7	4	2	6	6	3	9	4	6	1	3	1	2	2	3	4	4	6	6	7	6	6	8	4	0	3	1	2	9	5	2	3	3	4	1	0	2	5	5
OTU0878	2617_HEF006_Cer11	1724	0	0	4	0	4	3	8	0	25	2	5	3	16	1	22	12	18	2	12	0	3	0	21	3	16	1	10	2	16	6	11	5	1	0	6	1	10	1	17	2	8	1	12	2	15	0	15
OTU0879	22291_AEF050_Cer17	1723	5	0	1	0	2	1	2	4	13	7	15	0	5	5	0	0	1	3	7	2	3	2	7	9	5	7	10	8	11	2	2	9	3	3	7	4	5	2	1	0	2	5	0	0	11	1	1
OTU0880	3187_HEF031_Cer17	1720	1	10	0	5	0	2	0	0	0	1	0	0	1	26	0	2	0	3	1	27	9	36	1	28	0	1	0	1	0	0	1	5	0	0	0	0	3	1	0	0	0	0	0	2	0	1	0
OTU0881	9893_AEG011_Cer11	1714	0	1	1	3	2	0	4	3	3	0	1	0	1	1	3	3	2	3	4	4	0	0	0	5	3	3	1	4	0	1	1	1	1	2	2	0	2	2	3	2	1	1	1	1	0	1	1
OTU0882	981_SEG015_Cer17	1708	0	0	0	0	0	0	0	0	0	0	0	0	0	0	0	0	0	0	0	0	0	0	0	0	0	0	0	0	0	0	0	0	0	0	0	0	0	0	0	0	0	0	0	0	0	0	0
OTU0883	1754_SEG030_Cer17	1707	0	1	8	0	2	4	2	1	0	0	0	0	2	1	1	0	3	2	2	2	1	4	8	1	0	0	0	3	1	1	0	1	1	1	2	0	1	1	0	2	0	1	0	0	0	0	0
OTU0884	28_SEG029_Cer17	1702	0	0	0	0	0	0	0	0	0	0	0	0	0	0	0	0	0	0	0	0	0	0	0	0	0	0	0	0	0	0	0	0	0	0	0	0	0	0	0	0	0	0	0	0	0	0	0
OTU0885	64_HEG047_Cer17	1701	1	1	10	0	9	0	8	1	0	0	0	0	4	0	17	0	0	0	22	0	0	0	2	9	7	0	1	0	1	0	0	0	10	0	1	1	1	0	2	0	0	1	0	0	1	0	1
OTU0886	3363_SEF020_Cer17	1701	7	0	2	3	1	2	2	1	0	1	1	1	1	8	3	5	4	4	1	5	10	31	2	7	2	2	1	5	0	5	5	4	2	2	0	1	3	3	1	2	0	1	0	2	2	0	6
OTU0887	130_SEG042_Cer11	1696	0	0	0	0	0	0	0	0	0	0	0	0	0	0	0	0	0	0	0	0	0	0	0	0	0	0	0	0	0	0	0	0	0	0	0	0	0	0	0	0	0	0	0	0	0	0	0
OTU0888	78_AEF020_Cer17	1696	0	0	1	1	0	1	64	28	9	0	6	11	1	13	0	1	0	0	0	0	1	0	5	0	0	0	0	11	0	0	0	0	38	9	9	17	34	16	61	72	4	0	3	1	0	0	2
OTU0889	25_HEF019_Cer17	1694	1	0	0	0	8	1	6	0	7	0	2	8	4	0	11	1	0	0	0	0	0	0	0	1	2	1	0	27	4	15	14	3	4	1	2	29	9	27	2	28	11	24	4	0	4	0	9
OTU0890	1203_HEG014_Cer11	1692	0	0	1	1	3	2	3	0	19	3	2	2	4	1	10	3	8	2	9	5	0	0	14	2	13	1	5	2	5	3	3	2	5	1	5	2	8	1	4	6	1	2	9	2	5	1	4
OTU0891	8659_AEF026_Cer11	1689	0	0	0	1	2	6	23	5	28	11	25	14	24	9	7	8	10	9	2	5	0	0	6	12	2	6	1	4	11	14	21	29	4	1	3	1	24	24	9	15	2	7	3	20	27	12	15
OTU0892	3020_SEF050_Cer11	1686	7	1	2	2	6	5	9	6	4	6	3	3	5	5	6	8	3	1	5	4	3	2	8	8	3	7	9	7	6	6	1	0	10	7	14	10	10	12	5	5	8	5	5	8	4	2	3
OTU0893	1644_SEF006_Cer17	1681	5	1	1	1	0	0	0	0	1	1	0	1	0	1	0	0	0	0	3	2	0	10	3	2	0	1	0	0	0	1	3	2	0	0	0	0	0	1	1	0	0	1	0	0	1	1	0
OTU0894	665_SEF016_Cer17	1678	0	0	0	0	0	0	0	1	0	0	0	0	0	0	0	0	0	0	0	0	0	0	0	0	0	0	0	0	0	0	0	0	0	0	0	0	1	0	0	0	0	0	0	0	0	0	0
OTU0895	213_SEF013_Cer17	1678	0	0	0	0	0	0	0	1	0	0	0	0	1	2	1	0	4	2	1	0	0	0	3	0	0	0	0	0	3	1	0	0	2	0	3	0	1	0	1	10	3	0	0	0	0	0	1
OTU0896	73_SEG003_Cer17	1674	0	0	0	0	0	0	0	0	0	0	0	0	0	0	0	0	0	0	0	0	0	0	0	0	0	0	0	0	0	0	0	0	0	0	0	0	0	0	0	0	0	0	0	0	0	0	0
OTU0897	731_SEF009_Cer17	1673	0	1	0	0	14	0	5	0	1	0	1	1	0	0	0	0	1	0	7	4	0	0	1	0	1	0	7	0	0	1	3	0	3	0	0	0	1	0	0	0	1	4	0	0	0	0	0
OTU0898	196_AEG012_Cer11	1670	0	0	0	0	3	0	0	0	0	0	0	0	0	0	0	0	2	0	0	0	1	0	0	0	0	10	0	0	2	0	0	0	4	0	4	2	5	0	2	0	2	14	2	0	2	0	0
OTU0899	10709_SEG014_Cer17	1670	0	0	2	0	5	2	8	3	9	2	2	0	3	1	2	3	7	5	2	0	1	0	3	2	4	1	5	4	11	4	3	2	2	3	4	2	8	1	3	5	1	3	3	2	4	1	7
OTU0900	4204_SEF011_Cer11	1669	5	0	0	0	1	0	1	0	0	0	0	0	5	0	1	0	0	0	0	0	0	5	1	1	9	0	0	0	0	0	0	1	0	0	0	0	0	0	0	0	0	1	0	0	0	0	0
OTU0901	1767_HEG006_Cer11	1668	0	0	0	0	0	0	0	0	0	0	0	0	0	0	0	0	0	0	0	0	0	0	0	0	0	0	0	0	0	0	0	0	0	0	0	0	0	0	0	0	0	0	0	0	0	0	0
OTU0902	468_SEG046_Cer17	1658	0	0	2	0	1	1	0	0	0	0	0	0	0	0	1	0	0	0	1	1	0	0	1	0	0	0	2	0	5	1	0	0	1	0	16	3	12	0	0	3	2	0	0	0	2	0	0
OTU0903	2253_SEF038_Cer11	1650	15	25	4	10	1	0	1	0	0	0	0	7	1	1	0	0	0	0	4	0	0	0	0	0	1	0	1	2	0	0	0	1	0	0	1	1	0	1	1	1	0	0	0	0	1	0	0
OTU0904	1270_SEF036_Cer11	1649	4	0	4	0	1	0	3	1	5	2	2	3	1	3	7	5	11	0	8	3	3	4	25	1	10	4	5	1	3	2	6	4	1	0	4	1	6	8	0	2	1	2	16	0	16	2	3
OTU0905	142_HEG011_Cer11	1645	0	0	0	0	0	0	2	0	1	7	0	2	0	0	0	0	4	2	0	0	0	3	0	0	0	2	0	0	0	0	1	1	2	1	0	3	3	7	0	1	9	14	3	0	0	2	3
OTU0906	2465_HEF040_Cer11	1643	0	0	1	0	4	0	0	0	7	0	2	1	0	0	2	0	0	0	1	0	0	0	2	0	1	1	26	41	1	0	1	0	4	0	0	1	3	0	10	18	4	4	7	12	0	2	1
OTU0907	339_SEG045_Cer17	1640	0	0	0	0	0	0	0	0	0	0	0	0	0	0	0	0	0	0	0	0	0	0	0	0	0	0	0	0	0	0	0	0	0	0	0	0	0	0	0	0	0	0	0	0	0	0	0
OTU0908	5263_SEG031_Cer11	1636	0	0	0	0	0	0	0	0	0	0	0	0	0	0	0	0	0	0	0	0	0	0	0	0	0	0	0	0	0	0	0	0	0	0	0	0	0	0	0	0	0	0	0	0	0	0	0
OTU0909	3555_HEG049_Cer11	1636	0	0	0	0	0	0	0	0	1	1	0	0	0	2	0	0	0	0	1	2	0	0	4	0	0	0	2	0	1	0	0	0	0	0	5	0	0	0	3	0	0	1	1	0	1	0	1
OTU0910	60_AEG010_Cer11	1636	0	0	0	0	0	0	21	0	1	1	3	8	0	0	24	0	1	2	0	0	0	0	2	0	0	0	0	0	7	0	4	0	6	0	3	4	3	11	50	16	13	3	5	0	1	5	2
OTU0911	3656_SEF030_Cer17	1633	15	0	0	0	0	0	0	0	0	0	0	0	0	0	1	1	0	0	0	0	1	6	5	1	0	1	1	1	1	0	2	0	0	0	0	0	1	0	0	0	0	0	0	0	0	0	0
OTU0912	4527_AEF003_Cer11	1633	0	0	6	1	22	0	12	11	14	6	3	1	2	8	2	0	29	1	16	7	0	0	4	2	2	6	7	0	11	0	1	0	1	0	12	0	21	1	1	2	3	1	0	13	0	1	2
OTU0913	272_SEF020_Cer17	1619	11	1	5	0	3	1	2	1	3	3	3	0	5	2	1	0	2	1	9	0	1	5	9	5	7	0	4	14	5	8	2	2	1	0	5	9	5	2	0	6	0	1	1	0	1	4	2
OTU0914	4536_AEG014_Cer17	1612	0	0	0	4	0	0	0	0	1	1	0	8	0	3	0	4	0	12	0	3	0	0	0	1	0	0	0	0	0	21	0	18	0	2	0	1	0	7	0	8	0	10	0	0	0	4	1
OTU0915	682_AEG020_Cer17	1610	0	0	0	0	0	0	0	0	0	0	0	0	0	0	0	0	0	0	0	0	0	0	0	0	0	0	0	0	0	0	0	0	0	0	0	0	0	0	0	0	0	0	0	0	0	0	0
OTU0916	1077_SEG026_Cer17	1610	0	0	0	0	6	9	3	0	0	0	0	0	1	0	5	0	4	0	7	0	0	0	1	0	0	1	3	14	4	0	5	0	6	0	1	0	8	19	2	7	3	5	1	25	4	10	3
OTU0917	11578_HEF018_Cer11	1610	2	0	5	1	4	5	17	1	14	6	4	1	5	5	7	5	15	6	2	1	3	2	10	6	10	3	7	9	7	5	6	7	1	2	12	7	11	10	6	7	3	0	8	4	5	4	4
OTU0918	390_SEG026_Cer17	1607	0	0	0	0	0	0	0	0	0	0	0	0	0	0	0	0	1	1	0	0	0	0	0	0	0	0	0	0	3	10	0	0	0	0	0	0	0	0	0	0	1	0	0	0	0	0	0
OTU0919	393_SEG038_Cer17	1607	0	0	0	0	1	0	2	0	0	0	0	0	0	0	0	0	0	0	1	0	0	0	1	0	0	0	0	0	0	0	0	0	0	0	0	0	0	0	0	8	0	0	0	0	0	0	0
OTU0920	339_AEG002_Cer11	1604	0	0	0	0	0	0	0	0	1	0	1	0	0	0	1	0	3	0	0	0	0	1	0	0	0	0	0	0	0	0	0	0	0	0	0	0	0	0	2	0	0	0	1	0	0	0	1
OTU0921	7416_SEF005_Cer11	1603	6	0	8	1	12	1	6	0	5	3	2	0	19	3	9	2	8	5	10	0	11	10	17	11	27	10	9	1	13	0	6	1	3	0	4	1	8	1	1	1	4	0	5	1	6	1	4
OTU0922	45_AEG029_Cer11	1601	0	0	0	0	0	0	0	0	0	0	0	0	0	0	0	0	0	0	0	0	0	0	0	0	0	0	0	0	0	0	0	0	0	0	0	0	0	0	0	0	0	0	0	0	0	0	0
OTU0923	714_HEF024_Cer17	1601	2	0	0	0	0	0	0	0	0	0	0	0	0	0	0	0	0	0	0	0	0	0	0	0	0	0	0	0	0	0	0	0	0	0	3	146	1	0	1	0	0	0	0	0	0	0	0
OTU0924	312_SEG010_Cer17	1599	0	0	0	0	0	0	0	0	0	0	0	0	0	0	0	0	0	0	0	0	0	0	0	0	0	0	0	0	0	0	0	0	0	0	0	0	0	0	0	0	0	0	0	0	0	0	0
OTU0925	1700_AEG030_Cer11	1596	0	0	0	0	0	0	0	0	0	0	0	0	0	0	0	0	0	0	0	0	0	0	0	0	0	0	0	0	0	0	0	0	0	0	0	0	0	0	0	0	0	0	0	0	0	0	0
OTU0926	3801_AEF029_Cer11	1589	0	0	6	0	3	0	5	0	3	0	3	17	9	8	7	0	3	0	0	9	0	0	8	0	11	8	5	0	12	0	7	0	11	0	6	0	11	38	3	0	0	0	1	9	1	0	11
OTU0927	7584_AEG029_Cer17	1589	0	1	2	3	6	3	5	0	4	0	2	1	4	0	9	0	5	2	6	10	0	0	2	2	5	0	8	5	3	2	5	6	1	4	4	2	9	7	5	8	4	7	4	9	3	2	7
OTU0928	11986_SEF005_Cer11	1588	27	0	0	0	0	0	0	0	0	0	0	0	0	0	0	0	0	0	0	0	9	11	4	0	0	0	0	2	0	1	0	0	0	0	5	1	5	0	0	0	0	0	0	0	0	0	0
OTU0929	9429_AEG003_Cer17	1588	0	0	1	0	0	1	0	0	1	6	0	1	1	1	1	6	0	2	0	0	0	2	0	1	0	3	0	6	0	5	0	0	1	3	0	0	1	2	0	2	0	3	0	3	0	0	0
OTU0930	5688_AEF004_Cer11	1587	1	0	5	3	5	12	18	4	3	5	4	10	1	4	7	5	7	6	7	3	2	0	12	10	2	6	5	9	1	5	6	4	13	0	10	10	16	12	3	7	5	7	3	10	3	4	7
OTU0931	8918_HEG009_Cer17	1584	0	0	0	0	0	0	0	0	0	0	0	0	0	0	0	0	0	0	0	0	0	0	0	0	0	0	0	0	3	0	0	0	0	0	0	0	1	0	0	0	0	0	0	0	0	0	0
OTU0932	2592_SEF010_Cer17	1581	11	0	4	2	1	2	7	2	3	1	2	1	0	0	1	2	2	3	4	1	10	18	5	5	1	3	2	2	10	5	0	2	3	1	0	2	3	1	3	3	3	1	1	3	0	0	5
OTU0933	17_AEG002_Cer17	1580	0	0	0	0	0	1	0	12	0	1	0	0	0	0	0	0	3	0	0	0	0	0	0	0	0	0	4	0	3	1	1	0	6	0	0	1	0	0	14	0	0	0	0	0	0	1	0
OTU0934	3605_AEF027_Cer11	1576	1	0	9	0	10	0	2	0	13	0	13	0	5	0	0	0	3	0	5	0	3	0	10	13	36	0	2	0	26	0	8	0	4	0	5	0	11	0	13	1	0	2	0	0	21	0	7
OTU0935	270_SEG006_Cer11	1574	0	0	0	0	0	0	0	0	0	0	0	0	0	0	0	0	1	0	2	1	0	1	1	1	1	1	157	71	1	1	1	1	1	0	34	25	0	1	2	0	1	2	0	0	0	1	3
OTU0936	104_AEG025_Cer17	1571	1	1	2	0	1	6	6	0	1	0	3	11	0	0	1	0	1	10	5	0	0	0	1	0	0	27	1	0	0	0	5	0	1	2	1	3	1	15	3	0	1	8	1	0	0	15	2
OTU0937	79_HEF005_Cer11	1569	1	0	0	0	0	0	0	9	2	0	0	0	2	1	25	112	115	72	2	0	1	1	1	0	2	0	1	0	0	0	54	31	3	0	1	0	0	0	0	0	1	0	0	16	4	7	0
OTU0938	463_HEG042_Cer17	1569	0	0	0	0	0	0	0	0	0	0	0	0	0	0	0	0	0	0	0	0	0	0	0	0	0	0	0	0	0	0	0	0	0	0	0	0	0	0	0	0	0	0	0	0	0	0	0
OTU0939	246_SEG038_Cer17	1569	0	0	8	2	0	0	1	1	2	0	0	0	0	0	1	3	0	0	0	0	0	0	0	0	0	0	0	0	0	0	0	0	0	0	1	0	1	0	0	0	0	1	0	0	0	0	0
OTU0940	108_SEG049_Cer17	1568	0	0	0	0	0	0	0	0	0	0	0	0	0	0	0	0	0	0	0	0	0	0	0	0	0	0	0	0	0	0	0	0	0	0	0	0	0	0	0	0	0	0	0	0	0	0	0
OTU0941	762_AEF016_Cer17	1564	2	0	0	0	8	2	19	6	3	3	4	7	0	4	4	3	11	7	2	1	3	0	3	4	18	2	0	0	1	0	20	24	2	5	7	6	7	5	9	25	1	2	1	6	2	1	2
OTU0942	843_SEF040_Cer17	1563	0	15	0	0	0	1	0	1	0	11	0	0	2	0	1	1	0	0	1	2	115	0	6	4	0	1	1	4	5	24	1	0	1	1	0	4	1	2	1	1	1	1	0	0	0	1	1
OTU0943	672_AEG024_Cer11	1562	0	0	0	0	0	0	0	0	0	0	0	0	0	0	0	0	0	0	0	0	0	0	0	0	0	0	0	0	0	0	0	0	0	0	0	0	0	0	0	0	0	0	0	0	0	0	0
OTU0944	2383_SEF040_Cer11	1559	11	0	1	0	0	1	1	0	5	2	1	3	1	1	2	0	4	3	4	0	16	6	7	3	3	0	3	1	1	0	1	1	1	1	4	1	2	0	0	0	0	0	1	1	0	0	4
OTU0945	1617_SEF014_Cer17	1556	11	8	0	0	0	1	0	0	1	0	0	0	0	0	0	0	0	0	0	0	8	18	0	0	1	0	0	0	3	0	0	1	0	0	8	0	0	0	0	1	0	0	0	0	0	0	0
OTU0946	3046_AEG016_Cer17	1552	0	0	0	0	0	0	0	0	0	0	0	0	0	0	0	0	0	0	0	0	0	0	0	0	0	0	0	0	0	0	0	0	0	0	0	0	0	0	0	0	0	0	0	0	0	0	1
OTU0947	43_AEG008_Cer11	1550	0	0	0	0	0	0	0	0	0	0	0	0	0	0	0	0	0	0	0	0	0	0	0	0	0	0	0	0	0	0	0	0	0	0	0	0	0	0	0	0	0	0	0	0	0	0	0
OTU0948	823_SEF042_Cer17	1550	5	35	0	0	0	0	1	0	3	0	1	0	3	0	1	0	0	0	4	0	0	18	1	21	1	0	4	8	2	0	2	0	0	0	0	0	0	0	0	0	0	0	0	0	0	0	4
OTU0949	5454_AEG037_Cer17	1549	0	0	0	0	0	0	0	0	0	0	0	0	0	0	0	0	0	0	0	0	0	0	0	0	0	0	0	0	0	0	0	1	0	0	0	0	0	0	0	0	0	0	0	0	0	0	0
OTU0950	10149_HEF045_Cer17	1547	4	0	4	1	9	2	14	6	6	3	4	2	4	11	11	5	3	6	2	2	2	1	3	6	9	6	3	4	11	6	9	4	1	4	7	2	14	7	8	9	4	6	4	5	5	7	7
OTU0951	241_SEG006_Cer17	1545	0	0	0	0	0	0	0	0	0	0	0	0	0	0	0	0	0	0	0	0	0	0	0	0	0	0	0	0	0	0	0	0	0	0	0	0	0	0	0	0	0	0	0	0	0	0	0
OTU0952	5057_HEF043_Cer11	1542	0	0	0	0	5	3	5	0	0	1	3	0	3	0	4	4	7	3	0	0	1	1	4	3	2	0	2	4	4	2	4	1	1	2	2	2	13	12	3	8	8	0	8	2	6	3	4
OTU0953	194_AEF005_Cer17	1538	2	0	32	0	9	31	7	1	4	40	1	8	4	0	4	15	11	0	14	3	1	1	20	24	8	1	13	47	2	0	1	2	3	0	10	5	4	0	0	1	0	0	0	1	4	0	3
OTU0954	1177_AEF009_Cer17	1538	0	0	0	0	5	0	9	2	5	4	1	2	1	2	4	1	3	7	2	0	0	0	2	3	2	4	2	0	0	1	6	2	0	3	2	1	4	3	10	11	4	7	5	8	0	0	7
OTU0955	2483_AEG046_Cer11	1537	0	0	0	0	0	0	0	0	0	0	0	0	0	0	0	0	0	0	0	0	0	0	0	0	0	0	0	0	0	0	0	0	0	0	0	0	0	0	0	0	0	0	0	0	0	0	0
OTU0956	2286_SEF003_Cer11	1535	0	0	0	0	0	0	1	0	0	0	0	0	0	0	0	0	0	1	0	0	0	25	1	1	0	1	1	0	0	0	0	1	0	0	0	0	0	0	0	0	0	0	0	0	0	0	1
OTU0957	11132_SEG032_Cer17	1531	0	0	0	0	0	0	0	0	0	0	0	0	0	0	0	0	0	0	0	0	0	0	0	0	0	0	0	0	0	0	0	0	0	0	0	0	0	0	0	0	0	0	0	0	0	0	0
OTU0958	1232_AEG016_Cer17	1528	0	0	0	0	0	0	0	0	0	1	0	0	0	0	0	0	0	1	0	0	0	0	0	0	0	0	0	4	0	0	1	0	0	0	0	1	0	0	0	0	0	0	0	0	0	0	0
OTU0959	779_SEF021_Cer17	1528	62	5	0	0	2	0	1	4	2	2	3	0	2	0	1	0	0	0	1	0	0	1	0	0	0	0	0	1	0	0	0	3	0	0	0	0	0	2	2	1	2	0	1	0	0	0	3
OTU0960	7_AEF013_Cer17	1526	0	0	1	8	27	62	7	45	0	6	3	1	5	21	14	1	1	1	4	1	0	1	4	7	3	51	15	1	6	44	5	94	3	15	3	21	8	7	0	32	2	14	3	66	0	0	4
OTU0961	87_SEF017_Cer17	1523	2	0	0	0	2	0	6	0	0	0	0	0	0	0	0	1	0	1	1	0	0	0	0	0	1	1	0	1	0	0	0	0	1	2	0	0	2	0	0	0	0	2	0	0	0	0	0
OTU0962	6171_AEG011_Cer11	1522	3	0	4	0	2	2	2	2	5	2	2	1	3	1	5	5	1	4	0	2	2	4	6	2	3	2	2	10	3	6	4	6	1	1	7	2	6	6	2	2	2	2	2	0	2	0	3
OTU0963	4_AEG033_Cer17	1518	0	0	0	0	0	0	0	0	0	0	0	0	0	0	0	0	0	0	0	0	0	0	0	0	0	0	0	0	0	0	0	0	0	0	0	0	0	0	0	0	0	0	0	0	0	0	0
OTU0964	6245_SEG044_Cer17	1516	0	0	4	0	2	0	3	0	18	1	11	2	1	1	6	0	3	4	3	0	0	0	3	1	6	0	4	5	0	4	4	14	0	2	3	6	6	3	5	10	3	2	13	1	3	0	1
OTU0965	526_SEG012_Cer11	1513	0	0	0	1	4	1	9	7	0	1	2	0	1	14	0	0	0	3	3	1	0	0	5	4	1	0	1	0	3	13	3	4	2	4	0	0	9	1	1	2	2	1	3	2	0	1	4
OTU0966	660_AEG003_Cer11	1508	0	0	0	0	0	0	0	0	0	0	0	0	0	0	0	0	0	0	0	0	0	0	0	0	0	0	0	0	0	0	0	0	0	0	0	0	0	0	0	0	0	0	0	0	0	0	0
OTU0967	2961_SEF034_Cer11	1506	64	0	17	0	0	0	1	0	1	0	2	1	7	0	11	0	0	1	1	14	11	14	12	8	5	0	11	0	0	0	0	0	0	0	0	0	0	0	0	0	0	0	0	0	0	0	0
OTU0968	6087_SEF019_Cer17	1504	14	1	0	0	3	1	0	0	1	0	0	0	0	0	0	0	0	0	2	0	10	5	3	0	2	1	1	1	3	0	0	0	1	0	1	0	0	1	0	0	1	0	1	0	0	1	0
OTU0969	3510_HEF010_Cer11	1501	1	0	1	0	7	0	16	1	19	0	10	0	7	0	8	0	24	0	3	0	0	0	11	2	10	0	2	0	66	7	3	4	11	1	52	1	20	0	21	19	10	1	21	0	14	0	5
OTU0970	3661_HEG017_Cer17	1500	2	0	0	0	6	10	9	0	2	1	0	2	2	4	9	6	6	18	4	1	0	0	1	3	0	10	2	0	14	7	16	12	4	4	0	1	7	2	1	10	7	7	1	1	3	1	4
OTU0971	798_AEG047_Cer11	1498	1	0	0	0	0	0	0	0	0	0	0	0	0	0	3	21	13	9	0	0	2	0	0	0	0	0	0	0	2	0	11	6	6	0	0	0	0	12	0	0	0	0	0	1	0	0	6
OTU0972	1817_HEF008_Cer11	1496	0	0	0	0	3	1	28	1	8	4	9	0	0	3	2	0	6	7	2	3	0	0	1	1	3	0	4	4	12	1	10	5	7	3	5	1	13	6	23	13	12	5	10	5	7	3	5
OTU0973	1005_SEG006_Cer11	1495	0	0	0	0	2	0	0	0	0	0	0	0	0	0	0	0	0	0	0	0	0	0	0	0	0	0	1	8	0	0	0	0	0	0	3	1	0	0	0	0	0	0	0	0	0	0	1
OTU0974	2720_HEF005_Cer11	1494	1	0	2	0	2	6	26	0	1	0	2	10	8	3	5	1	4	2	7	6	2	1	0	0	11	8	4	1	7	14	5	1	7	3	6	9	19	19	3	9	5	1	0	1	2	6	15
OTU0975	884_SEF033_Cer11	1491	3	0	1	0	0	0	0	0	1	0	1	0	1	0	0	0	0	1	0	0	9	8	0	0	0	0	1	1	1	0	0	0	0	0	1	0	0	0	0	1	0	0	0	0	0	0	0
OTU0976	2_AEG046_Cer17	1489	0	0	0	0	0	0	0	0	0	0	0	0	0	0	0	0	0	0	0	0	0	0	0	0	0	0	0	0	0	0	0	0	0	0	0	0	0	0	0	0	0	0	0	0	0	0	0
OTU0977	232_SEG011_Cer17	1488	0	0	0	0	0	0	0	0	0	0	0	0	0	0	0	0	0	0	0	0	0	0	0	0	0	0	0	0	0	0	0	0	0	0	0	0	0	0	0	0	0	0	0	0	0	0	0
OTU0978	277_AEG038_Cer17	1487	0	0	0	0	1	0	11	4	0	3	0	2	1	0	3	13	4	3	0	0	0	0	0	0	1	0	0	0	1	1	6	14	1	3	0	1	2	4	1	7	1	7	3	12	0	1	2
OTU0979	546_HEG010_Cer11	1486	0	0	0	0	0	0	0	0	0	0	0	0	0	0	0	0	0	0	0	0	0	0	0	0	0	0	0	0	0	0	0	0	0	0	0	0	0	0	0	0	0	0	0	0	0	0	0
OTU0980	17223_SEF004_Cer17	1485	2	0	0	0	1	2	0	0	0	0	0	0	0	0	0	0	0	0	0	1	0	2	1	0	0	0	0	0	0	0	0	0	0	0	0	3	0	0	1	0	0	0	0	1	0	0	1
OTU0981	3382_HEF042_Cer17	1483	0	0	0	6	2	8	2	0	0	5	0	3	1	7	0	5	2	3	0	17	0	1	0	13	0	8	0	3	2	10	1	14	0	3	0	4	1	10	2	7	1	1	3	6	0	6	1
OTU0982	500_SEG034_Cer11	1477	0	0	0	0	0	0	0	0	0	0	0	0	0	0	0	0	0	0	0	0	0	0	0	0	0	0	0	0	0	0	0	0	0	0	0	0	0	0	0	0	0	0	0	0	0	0	0
OTU0983	18635_AEF010_Cer17	1472	0	0	2	1	2	1	14	7	2	1	6	3	1	3	10	27	5	6	4	7	0	1	2	0	8	3	4	10	0	6	8	9	1	0	1	4	6	6	4	8	2	3	6	15	6	6	6
OTU0984	817_SEG002_Cer11	1472	0	0	0	0	0	0	0	0	0	0	0	0	0	0	0	0	0	0	0	0	0	0	0	0	0	0	0	0	0	0	0	0	0	0	0	0	0	0	0	0	0	0	0	0	0	0	0
OTU0985	3081_AEG041_Cer11	1470	0	0	1	1	8	0	20	1	3	0	3	4	0	1	8	2	3	2	1	0	0	0	0	3	4	0	9	2	2	7	9	2	6	2	2	0	11	5	3	7	11	8	0	6	3	1	1
OTU0986	1092_AEG026_Cer11	1468	0	0	0	0	0	0	0	0	0	0	0	0	0	0	0	0	0	3	0	0	0	0	0	0	0	0	0	0	0	0	0	0	0	8	0	1	0	0	0	5	0	17	0	7	0	2	0
OTU0987	852_SEG020_Cer17	1467	0	0	0	0	0	0	0	0	0	1	0	10	0	0	0	0	0	0	0	0	0	0	0	0	0	0	0	0	0	0	0	0	0	0	0	0	0	0	0	0	0	0	0	0	0	0	0
OTU0988	587_HEG014_Cer17	1466	0	0	2	4	0	2	1	0	0	1	0	0	1	0	0	0	0	0	0	0	0	5	3	0	1	0	2	0	1	4	1	7	0	2	0	0	1	0	0	5	0	0	1	0	0	0	2
OTU0989	2452_AEG036_Cer11	1466	0	0	1	2	1	0	1	0	1	1	0	0	0	0	2	1	0	0	1	4	0	0	1	1	0	0	5	5	1	1	0	1	0	1	1	0	0	0	1	0	1	0	0	1	1	2	1
OTU0990	6277_HEF044_Cer17	1465	2	1	2	4	7	2	1	1	4	0	1	0	3	15	2	1	0	2	2	5	0	0	5	8	5	7	4	4	5	0	1	0	1	0	1	0	5	2	0	1	3	0	2	6	0	0	7
OTU0991	151_SEF007_Cer17	1464	0	0	0	0	0	0	0	0	0	0	0	0	0	0	0	0	0	0	0	0	0	0	0	0	0	0	0	0	0	0	0	0	0	0	0	0	0	0	0	0	0	0	0	0	0	0	0
OTU0992	884_HEG045_Cer11	1462	0	0	0	0	0	0	0	0	0	0	0	0	0	0	0	0	0	0	0	0	0	0	0	0	0	0	0	0	0	0	0	0	0	0	0	0	0	0	0	0	0	0	0	0	0	0	0
OTU0993	867_SEF023_Cer17	1457	2	1	3	0	5	0	15	0	5	0	0	0	0	0	0	0	0	0	17	16	0	4	4	4	1	1	5	0	10	27	2	0	0	0	0	0	0	0	1	0	0	4	1	0	0	0	4
OTU0994	3334_HEG036_Cer11	1454	0	0	4	0	0	2	1	0	2	0	0	3	1	5	4	10	6	5	3	1	1	1	1	1	2	0	0	0	7	7	4	0	0	0	1	1	3	5	11	3	10	2	7	2	4	8	6
OTU0995	2286_SEF034_Cer11	1452	18	0	0	0	2	0	2	0	3	0	0	0	5	0	0	1	1	1	11	0	6	13	5	6	11	1	5	3	5	3	0	0	0	0	2	0	0	3	1	1	1	0	0	0	0	0	0
OTU0996	3527_AEF012_Cer11	1451	3	2	0	0	6	7	0	4	1	0	13	0	10	1	2	8	3	3	14	11	3	0	6	2	3	0	1	0	9	0	4	0	3	8	8	1	15	20	1	5	1	4	3	7	1	7	6
OTU0997	930_SEG013_Cer17	1451	0	0	0	0	2	2	5	3	7	2	1	3	3	1	1	2	18	7	1	1	4	0	5	0	0	0	2	0	4	0	4	4	3	3	5	3	7	2	4	3	7	0	3	3	7	3	6
OTU0998	1809_SEF024_Cer17	1450	2	2	0	0	3	4	21	5	7	4	6	11	1	4	7	2	11	6	1	8	1	0	2	4	23	2	3	0	1	0	10	27	3	4	1	4	18	1	6	12	3	1	2	5	1	2	2
OTU0999	1599_HEF030_Cer11	1450	3	0	5	0	4	1	2	0	12	0	4	0	4	2	2	1	0	0	6	7	0	6	4	1	0	0	16	2	0	0	1	0	0	5	12	0	8	24	3	1	0	0	0	0	0	1	3
OTU1000	610_HEG032_Cer17	1448	0	0	0	0	0	0	0	0	0	0	0	0	0	0	0	0	0	0	0	0	0	0	0	0	0	0	0	0	0	0	0	0	0	0	0	0	0	0	0	0	0	0	0	0	0	0	0
OTU1001	1269_SEG028_Cer11	1445	0	0	0	0	5	10	1	0	3	0	5	1	2	0	4	3	1	0	3	5	0	3	4	2	3	1	2	6	1	11	5	10	2	5	2	6	2	4	3	5	2	1	13	5	3	2	4
OTU1002	369_SEF001_Cer17	1431	3	0	1	0	0	0	0	0	0	0	0	0	0	0	1	0	0	0	0	12	0	0	0	6	0	0	0	0	1	0	0	0	1	0	0	0	0	0	0	0	0	0	0	0	2	0	0
OTU1003	1704_HEG049_Cer17	1426	0	0	0	0	0	0	0	0	0	0	0	0	0	0	0	0	0	0	0	0	0	0	0	0	0	0	0	0	1	0	0	0	0	0	0	0	0	0	0	0	0	0	0	0	0	0	0
OTU1004	6694_AEF001_Cer11	1422	10	4	39	14	12	11	1	7	3	5	1	1	28	31	8	5	11	4	49	22	5	10	58	34	45	19	17	9	143	27	9	4	1	0	5	0	15	2	6	0	2	1	1	2	0	0	106
OTU1005	2254_AEF048_Cer11	1422	1	1	6	0	18	0	1	0	20	0	21	0	38	4	13	0	7	0	1	0	0	0	12	0	7	0	11	0	7	0	0	0	5	0	4	1	4	23	3	0	0	0	0	0	3	9	5
OTU1006	1334_SEG046_Cer17	1416	0	0	0	0	0	0	0	0	0	0	0	0	0	0	0	0	0	0	0	0	0	0	0	0	0	0	0	0	0	0	0	0	0	0	0	0	0	0	0	0	0	0	0	0	0	0	0
OTU1007	757_HEG021_Cer17	1416	0	0	0	1	1	0	4	1	2	3	3	2	0	2	8	7	3	0	0	0	1	0	2	0	3	8	1	3	0	2	7	8	0	4	5	2	4	1	6	8	2	3	6	3	4	1	1
OTU1008	178_AEG047_Cer17	1413	0	0	0	0	0	0	0	0	0	0	0	0	0	0	0	0	0	0	0	0	0	0	0	0	0	0	0	0	0	0	0	0	0	0	0	0	0	0	2	0	0	0	0	0	0	0	0
OTU1009	480_AEG007_Cer11	1409	0	0	0	0	0	0	1	0	0	0	0	0	0	0	0	0	0	0	0	0	0	0	1	0	0	0	0	0	0	0	0	0	0	0	0	0	0	0	0	0	0	0	0	0	0	0	0
OTU1010	2288_HEF025_Cer11	1408	0	1	2	2	2	4	1	2	3	1	9	0	0	7	1	3	2	2	6	10	0	0	11	6	9	3	0	0	1	8	2	8	14	3	3	4	3	6	2	5	0	5	4	5	2	1	15
OTU1011	1481_SEF026_Cer17	1408	2	17	6	7	7	22	0	1	1	1	1	0	8	31	11	38	26	36	1	14	0	4	2	17	7	0	13	32	2	2	6	52	0	9	9	0	5	0	1	6	2	1	0	0	1	3	10
OTU1012	4160_SEG006_Cer17	1408	0	0	0	0	5	0	7	0	0	1	1	0	0	0	0	0	0	0	2	2	0	0	2	0	0	0	1	0	1	7	0	0	2	0	4	2	1	1	4	5	1	0	2	3	1	0	0
OTU1013	14760_SEF019_Cer17	1404	6	2	0	0	0	0	0	0	0	0	0	0	0	0	0	0	0	0	1	0	27	1	1	0	1	0	0	0	0	0	0	0	0	0	0	2	0	0	0	0	0	0	0	0	1	0	0
OTU1014	108_SEG020_Cer11	1402	0	0	2	1	1	0	15	0	3	0	1	0	0	0	0	0	0	0	0	0	0	0	0	0	0	0	0	1	0	0	8	0	6	2	1	0	8	2	3	0	0	0	0	0	0	2	1
OTU1015	3586_HEG034_Cer17	1402	3	0	5	1	5	0	1	1	0	1	2	0	1	3	0	1	1	0	2	3	0	1	2	3	0	0	3	3	1	1	0	0	1	0	1	1	3	0	1	1	0	1	2	0	0	0	2
OTU1016	210_SEG010_Cer17	1401	0	0	0	0	0	0	0	0	0	0	0	0	0	0	0	0	0	0	0	0	0	0	0	0	0	0	0	0	0	0	0	0	0	0	0	0	0	0	0	0	0	0	0	0	0	0	0
OTU1017	315_SEG003_Cer17	1399	0	0	0	0	0	1	0	0	0	0	0	0	0	0	0	0	0	0	0	0	0	1	0	0	1	0	0	0	0	0	0	0	0	0	0	0	0	0	0	1	0	1	0	0	0	0	0
OTU1018	844_SEF028_Cer17	1396	0	0	0	0	0	0	0	0	0	2	0	0	2	0	2	3	0	0	0	0	0	0	0	0	4	1	0	0	0	0	0	0	0	0	0	0	0	0	0	2	0	0	0	1	1	1	2
OTU1019	2049_SEF047_Cer17	1396	32	1	0	0	0	0	2	0	1	0	0	0	0	1	2	0	0	1	2	0	6	12	0	0	3	1	0	1	1	0	3	4	0	0	0	0	3	1	0	2	1	0	0	0	0	0	2
OTU1020	3_HEG030_Cer11	1393	0	0	0	0	2	0	0	0	0	0	0	0	0	0	0	0	0	0	0	11	0	0	0	0	0	0	0	1	0	0	0	0	0	0	0	0	0	0	0	0	0	0	0	0	0	0	0
OTU1021	4741_AEG025_Cer11	1390	0	0	3	4	5	4	12	4	4	4	0	2	2	8	5	0	12	9	7	4	4	0	9	7	10	13	10	4	5	2	9	12	4	4	3	2	7	8	2	11	3	1	3	1	4	5	4
OTU1022	5530_AEF045_Cer11	1390	0	0	120	0	1	0	6	0	11	23	12	9	3	0	9	2	0	0	0	4	0	0	5	6	0	1	7	6	1	7	0	1	0	6	5	6	9	8	2	9	0	0	0	0	0	0	1
OTU1023	3763_AEG022_Cer17	1389	0	0	0	1	0	2	0	2	0	1	2	0	0	2	0	2	0	2	1	5	1	2	0	3	0	0	3	3	2	3	2	4	2	1	1	2	3	8	3	3	2	4	1	2	2	0	5
OTU1024	8891_AEF004_Cer11	1389	0	0	2	3	5	0	6	4	5	2	7	1	2	0	10	0	11	5	4	3	1	0	4	0	2	3	3	3	4	6	4	4	4	4	4	0	7	1	2	3	3	3	4	4	3	3	3
OTU1025	3623_SEF035_Cer17	1387	2	0	0	0	0	0	4	0	3	3	0	1	3	3	4	2	4	0	5	1	0	1	7	2	2	1	0	1	4	2	4	4	1	0	1	1	4	7	5	2	2	1	3	3	3	1	6
OTU1026	838_HEG028_Cer17	1386	0	0	1	0	0	0	3	8	0	0	0	0	1	0	1	0	14	0	10	13	0	1	0	0	2	0	7	0	0	0	3	1	2	0	0	0	6	0	0	0	1	0	0	2	0	0	7
OTU1027	1833_AEG045_Cer17	1386	0	0	0	0	0	0	0	0	0	0	0	0	0	0	0	0	0	0	0	0	0	0	0	0	0	0	0	0	0	0	0	0	0	0	0	0	0	0	0	0	0	0	0	0	0	0	0
OTU1028	2844_HEG037_Cer11	1384	0	0	0	0	0	0	0	0	0	0	0	0	0	0	0	0	0	0	0	0	0	0	0	0	0	0	0	0	0	0	0	0	0	0	0	0	0	0	0	0	0	0	0	0	0	0	0
OTU1029	189_SEG025_Cer17	1384	0	0	1	0	5	4	7	0	0	8	1	26	1	0	2	4	5	2	5	0	0	4	1	3	1	1	0	4	7	3	3	1	1	2	0	4	1	0	5	7	2	4	0	4	0	0	3
OTU1030	5568_HEG050_Cer11	1381	0	0	0	0	0	0	0	0	0	0	0	0	0	0	0	0	0	0	0	0	0	0	0	0	0	0	0	0	0	0	0	0	0	0	0	0	0	0	0	0	0	0	0	0	0	0	0
OTU1031	8477_SEF047_Cer17	1379	14	0	0	0	2	0	0	0	0	0	1	0	0	0	0	1	1	0	0	0	11	6	3	1	1	0	0	0	0	0	1	1	0	0	1	0	0	0	0	0	0	0	0	0	1	0	1
OTU1032	642_AEG019_Cer17	1378	0	0	0	0	0	0	0	0	1	0	0	0	0	0	0	0	0	0	0	1	0	0	0	0	0	0	4	16	0	0	0	0	0	0	0	3	0	0	1	0	0	0	0	0	0	0	0
OTU1033	58_AEG020_Cer17	1377	0	0	0	0	1	1	3	3	3	2	1	1	0	1	3	11	1	6	1	0	0	0	0	1	2	4	2	5	0	1	5	4	9	5	9	0	3	4	5	7	9	3	9	4	7	5	6
OTU1034	5144_SEF001_Cer17	1367	4	0	0	0	0	0	2	0	0	0	0	0	2	0	0	1	1	0	3	0	1	0	0	0	0	0	1	8	0	0	1	0	0	0	0	2	2	0	1	1	1	0	0	0	0	0	0
OTU1035	1211_SEG016_Cer17	1362	1	0	0	0	2	0	2	0	0	0	0	2	1	0	0	0	0	0	3	1	0	0	0	0	0	0	0	0	2	0	1	0	1	0	2	0	0	2	0	0	0	0	1	0	0	2	0
OTU1036	248_HEF011_Cer17	1362	10	0	3	0	1	0	1	0	0	0	0	0	3	0	0	0	2	2	9	4	15	12	6	6	2	0	3	0	1	0	2	9	0	0	1	1	0	0	0	0	0	0	0	0	0	1	0
OTU1037	3844_HEF010_Cer11	1357	5	0	17	0	1	0	19	0	28	15	4	1	2	0	2	0	1	1	5	60	26	0	21	17	12	44	8	2	3	0	0	2	10	0	21	0	25	0	2	1	2	0	1	0	0	0	11
OTU1038	154_SEG036_Cer11	1356	0	0	0	0	0	0	0	0	0	0	0	0	0	0	0	0	0	0	0	0	0	0	0	0	0	0	0	0	0	0	0	0	0	0	0	0	0	0	0	0	0	0	0	0	0	0	0
OTU1039	7351_AEG039_Cer11	1352	0	1	1	0	2	4	16	7	3	0	4	0	1	6	4	3	11	9	9	2	3	1	6	1	1	4	6	3	8	1	7	1	3	1	1	5	13	4	3	5	9	2	7	2	2	2	3
OTU1040	4735_AEF028_Cer11	1351	0	0	0	0	0	0	0	3	1	0	21	0	1	0	3	0	8	0	1	0	1	0	0	1	0	0	2	0	0	0	0	0	0	0	1	0	1	1	0	0	3	2	5	4	0	1	0
OTU1041	14771_HEF026_Cer17	1351	0	0	0	0	0	9	0	2	0	0	0	0	2	3	0	3	0	0	0	0	0	0	1	2	0	0	0	1	0	0	2	6	0	2	1	0	0	0	1	1	1	0	0	0	0	1	19
OTU1042	326_HEF015_Cer17	1349	3	1	4	3	12	8	8	3	7	3	3	0	3	7	2	3	3	3	1	12	0	1	4	2	2	1	2	1	2	6	1	4	2	2	2	5	6	8	1	2	2	1	1	1	1	4	6
OTU1043	676_SEG036_Cer17	1349	0	0	0	0	0	0	0	0	0	0	0	0	0	0	0	0	0	0	0	0	0	0	0	0	0	0	0	0	0	0	0	0	0	0	0	0	0	0	0	0	0	0	0	0	0	0	0
OTU1044	122_HEG009_Cer17	1346	1	0	1	3	5	7	13	3	2	3	2	4	3	5	15	10	3	4	2	10	2	0	2	1	3	0	3	1	2	4	3	12	2	3	5	2	9	4	3	10	8	6	8	4	3	2	3
OTU1045	4749_AEF011_Cer11	1340	3	0	17	6	12	2	4	0	9	0	2	0	11	3	20	12	11	2	49	11	3	2	15	4	28	1	5	6	7	3	7	7	2	0	7	0	21	0	2	0	1	0	3	0	2	1	11
OTU1046	5484_AEF005_Cer17	1340	0	0	0	0	0	0	0	0	1	1	0	0	0	0	0	0	0	0	0	0	0	0	0	0	0	0	0	0	0	0	0	0	0	0	0	0	0	0	1	0	0	0	0	0	0	0	0
OTU1047	352_HEG034_Cer11	1337	0	0	0	0	0	0	0	0	0	0	0	0	0	0	0	0	0	0	0	0	0	0	0	0	0	0	0	0	0	0	0	0	0	0	0	0	0	0	0	0	0	0	0	0	0	0	0
OTU1048	6499_SEF048_Cer11	1335	0	0	1	3	2	0	2	0	1	0	1	0	2	1	3	3	2	1	4	7	0	0	10	1	4	8	2	2	9	1	2	1	1	1	1	3	3	1	0	0	0	1	0	0	1	0	4
OTU1049	149_AEG047_Cer11	1332	0	0	0	21	1	0	0	0	0	0	0	0	0	0	0	1	0	0	0	18	0	1	0	7	0	0	0	0	0	0	0	24	1	0	0	0	0	0	0	0	2	0	0	0	0	0	0
OTU1050	210_HEG016_Cer17	1328	0	0	0	0	0	0	1	0	0	0	0	0	0	0	0	0	0	1	0	0	0	0	0	0	0	0	0	0	0	0	0	0	0	0	0	0	0	1	0	0	0	0	0	0	0	0	0
OTU1051	1074_HEG006_Cer11	1328	0	0	0	0	0	0	0	0	0	0	0	0	0	0	0	0	0	0	0	0	0	0	0	0	0	0	0	0	0	0	0	0	0	0	0	0	0	0	0	0	0	0	0	0	0	0	0
OTU1052	6327_AEG035_Cer11	1327	2	0	1	0	3	1	1	0	2	0	0	0	0	0	2	1	3	1	3	2	0	1	2	1	0	0	0	0	1	0	0	0	1	0	1	0	0	2	0	0	1	1	3	0	0	0	2
OTU1053	28_SEG024_Cer11	1325	0	0	0	0	0	0	0	0	0	0	0	0	0	0	0	0	0	0	0	0	0	0	0	0	0	0	0	0	0	0	0	0	0	0	0	0	1	0	0	0	0	0	0	0	0	0	0
OTU1054	83_HEF016_Cer17	1325	6	0	0	0	1	0	2	0	0	0	1	0	5	0	0	0	1	0	0	0	20	4	4	0	20	0	2	0	9	27	2	2	0	0	0	0	0	0	0	0	1	0	0	0	0	0	21
OTU1055	4729_SEF009_Cer11	1325	9	0	11	3	8	1	5	3	5	1	1	1	2	10	5	13	5	7	15	6	23	4	17	11	11	6	9	4	4	3	2	3	2	4	4	3	6	4	0	7	0	1	3	1	3	3	3
OTU1056	131_AEG031_Cer17	1324	0	0	0	0	0	0	0	0	0	0	0	0	0	0	0	0	0	0	0	1	0	0	0	3	0	0	0	0	0	40	0	2	0	0	0	0	0	0	0	0	0	0	0	0	0	0	0
OTU1057	500_HEG017_Cer11	1323	0	0	0	1	0	4	25	2	0	0	1	0	1	0	23	2	6	0	0	0	0	0	0	0	3	0	0	0	3	1	7	5	2	1	1	0	7	1	11	23	1	3	4	5	1	1	1
OTU1058	1228_AEG009_Cer11	1320	3	0	0	0	8	4	6	0	4	0	0	6	2	7	4	0	1	3	8	3	1	0	1	0	2	0	12	1	3	8	1	0	0	0	3	4	5	0	2	0	3	0	0	0	3	0	0
OTU1059	4495_AEF009_Cer17	1319	0	0	0	0	0	0	0	1	0	4	0	0	0	0	0	0	0	17	0	6	0	0	0	3	0	0	0	0	0	6	1	1	0	5	0	15	0	21	0	0	0	7	0	6	0	2	1
OTU1060	3130_AEF016_Cer11	1318	0	0	0	1	5	0	14	0	5	1	0	0	8	1	4	0	11	4	9	6	2	1	2	2	6	1	2	0	2	0	31	9	6	1	3	0	28	6	8	0	3	0	3	0	12	0	9
OTU1061	142_SEG011_Cer17	1317	0	0	0	0	0	0	0	0	0	0	0	0	0	0	0	0	0	0	0	0	0	0	0	0	0	0	0	0	0	0	0	0	0	0	0	0	0	0	0	0	0	0	0	0	0	0	0
OTU1062	3771_HEF004_Cer11	1317	0	0	1	1	3	0	25	1	1	0	3	0	1	4	9	1	9	4	1	0	0	0	0	8	5	0	1	5	1	2	4	2	4	2	2	2	1	1	2	3	1	5	4	6	2	0	4
OTU1063	524_SEG006_Cer11	1315	2	0	0	2	0	1	2	0	1	0	0	1	1	0	1	1	4	1	1	0	0	0	2	0	0	0	3	3	1	1	0	1	0	1	0	3	1	0	3	0	0	2	2	0	0	0	0
OTU1064	202_SEF019_Cer17	1314	0	0	0	0	0	0	1	1	0	0	0	0	0	0	0	0	0	0	1	0	1	0	0	0	1	0	1	0	0	0	0	0	0	0	0	1	0	0	0	0	0	0	1	0	0	0	0
OTU1065	10406_AEF020_Cer17	1313	1	0	1	0	7	14	15	10	13	6	6	34	18	10	4	5	0	2	3	19	0	0	2	23	2	4	3	2	5	14	5	8	9	2	8	5	26	14	3	15	7	12	4	46	6	18	11
OTU1066	1045_SEG001_Cer11	1312	0	0	0	0	0	0	0	0	0	0	0	0	0	0	0	1	0	1	0	0	0	0	0	0	0	0	0	0	0	0	0	0	0	0	0	0	0	2	0	0	0	0	0	1	0	0	0
OTU1067	3415_HEG006_Cer11	1312	0	0	0	0	0	0	1	0	0	0	0	0	0	0	0	0	0	0	0	0	0	0	0	0	0	0	0	0	0	0	0	0	0	0	0	0	0	0	0	0	0	0	0	0	0	0	0
OTU1068	3839_AEF010_Cer17	1304	2	1	5	2	8	2	4	1	8	5	1	0	5	0	5	2	2	0	3	12	0	1	5	4	2	4	5	10	6	4	6	4	5	1	5	2	7	1	6	1	3	1	4	2	3	2	8
OTU1069	62_SEG008_Cer17	1301	1	0	0	0	4	0	10	0	0	0	7	0	0	0	0	11	1	0	0	1	0	0	0	0	1	0	0	0	3	0	0	13	5	3	4	8	11	19	0	0	1	0	0	0	0	0	4
OTU1070	1824_AEG012_Cer11	1300	0	0	0	0	0	0	0	0	0	0	0	0	0	0	0	0	0	0	0	0	0	0	0	0	0	0	0	0	0	0	0	0	0	0	0	0	0	0	0	0	0	0	0	0	0	0	0
OTU1071	4105_AEG044_Cer17	1298	0	0	0	0	0	0	0	0	0	0	0	0	0	0	0	0	0	0	0	0	0	0	0	0	0	0	0	0	0	0	0	0	0	0	0	0	0	0	0	0	0	0	0	0	0	0	0
OTU1072	6275_SEG046_Cer17	1290	0	0	0	0	0	0	0	0	0	0	0	0	0	0	0	0	0	0	0	0	0	0	0	0	0	0	0	0	0	0	0	0	0	0	0	0	0	0	0	0	0	0	0	0	0	0	0
OTU1073	3065_HEF035_Cer11	1289	8	0	13	3	7	3	15	15	5	1	3	0	6	6	6	10	11	5	7	10	5	2	15	8	8	9	18	6	3	3	8	13	1	2	9	3	9	2	2	10	0	0	0	0	5	1	12
OTU1074	8_HEG047_Cer17	1288	0	0	0	0	0	0	0	0	0	0	0	0	0	0	0	0	0	0	0	0	0	0	0	0	0	0	0	0	0	0	0	0	0	0	0	0	0	0	0	0	0	0	0	0	0	0	0
OTU1075	609_HEG048_Cer11	1287	0	0	0	0	0	0	0	0	0	0	0	0	0	0	0	0	0	0	0	0	0	0	0	0	0	0	0	0	0	0	0	0	0	0	0	0	0	0	0	0	0	0	0	0	0	0	0
OTU1076	1113_SEF020_Cer17	1285	0	0	0	0	0	0	0	1	0	0	0	0	0	0	0	0	0	0	0	0	0	0	0	0	0	0	0	1	0	0	0	0	0	0	0	0	0	0	0	0	0	0	0	0	0	0	0
OTU1077	141_AEG043_Cer11	1285	0	0	0	0	0	0	0	0	0	0	0	0	0	0	0	0	0	0	0	0	0	0	0	0	0	0	0	0	0	0	0	0	0	0	0	0	0	0	0	0	0	0	0	0	0	0	0
OTU1078	2034_SEG009_Cer11	1282	0	0	0	0	0	0	0	0	0	0	0	0	0	0	0	0	0	0	0	0	0	0	0	0	0	0	0	0	0	0	0	0	0	0	0	0	0	0	0	0	0	0	0	0	0	0	0
OTU1079	3426_AEG002_Cer11	1282	0	0	0	3	0	8	0	4	0	3	1	3	0	2	0	1	0	0	0	5	0	0	0	7	1	2	0	2	0	7	1	9	0	1	0	4	1	4	0	9	0	3	0	4	0	1	1
OTU1080	3393_HEF046_Cer11	1281	15	0	0	0	0	0	0	0	0	0	1	0	0	0	0	0	0	0	1	0	27	36	6	3	1	0	2	12	1	0	1	1	0	0	12	4	6	0	0	1	0	0	0	0	2	0	0
OTU1081	1152_HEF040_Cer17	1278	0	0	2	2	0	4	5	4	3	3	2	1	3	0	5	6	8	0	4	0	1	0	1	0	3	4	4	5	4	5	3	0	1	1	1	5	6	9	3	5	0	3	1	0	2	1	8
OTU1082	4352_AEF022_Cer11	1274	0	0	0	0	7	0	31	6	0	0	10	0	0	5	0	0	6	14	0	0	0	0	0	0	0	1	1	0	1	11	17	26	5	9	2	0	5	0	23	10	8	0	26	12	5	3	2
OTU1083	2992_HEG032_Cer11	1274	0	0	2	0	1	8	22	12	0	0	1	0	1	1	1	5	4	3	1	0	0	0	0	0	0	0	2	0	4	0	4	11	0	4	3	3	6	14	9	11	12	4	5	9	3	1	4
OTU1084	92_SEF034_Cer17	1273	0	0	0	0	1	0	0	0	0	0	0	0	0	0	0	0	0	0	0	0	0	0	0	0	0	0	0	0	0	0	0	0	0	0	0	0	0	0	0	0	0	0	0	0	0	0	0
OTU1085	3474_HEF038_Cer17	1272	0	0	0	0	0	7	0	0	0	1	0	0	1	3	0	0	0	0	0	1	0	1	2	3	0	0	0	1	0	1	2	5	0	0	2	0	0	0	0	1	0	0	0	0	0	0	1
OTU1086	3957_AEF025_Cer11	1272	1	0	0	0	10	2	0	0	29	17	45	0	4	0	3	0	8	0	4	1	1	0	17	0	5	0	19	9	3	0	2	0	4	0	26	7	30	0	6	0	1	0	0	0	0	0	7
OTU1087	14_AEG008_Cer17	1269	0	0	0	0	0	0	0	0	0	0	0	0	0	0	0	0	0	0	0	0	0	0	0	0	0	0	0	0	0	0	0	0	0	0	0	0	0	0	0	0	0	0	0	0	0	0	0
OTU1088	4339_AEG039_Cer11	1264	0	0	0	0	0	0	1	2	0	0	14	0	0	0	0	0	8	4	0	1	0	0	1	0	1	0	1	0	1	0	0	0	0	1	1	0	1	0	0	0	3	0	9	15	2	0	1
OTU1089	14242_AEF049_Cer11	1259	0	0	1	1	1	0	13	2	4	2	4	0	2	1	2	5	2	1	19	2	0	0	0	3	2	4	5	0	1	0	5	0	2	2	1	2	4	3	2	0	9	6	9	0	1	1	4
OTU1090	8851_HEF042_Cer11	1258	0	1	0	0	0	0	23	1	7	3	4	1	1	2	3	0	2	9	1	0	0	0	0	3	1	0	2	1	4	2	2	7	1	2	6	1	11	8	17	9	13	3	8	3	5	4	1
OTU1091	344_HEG031_Cer17	1253	1	0	1	0	2	1	2	0	0	1	2	1	2	1	1	4	3	0	0	2	0	2	4	3	4	2	5	4	5	0	2	1	2	2	5	6	9	1	0	7	1	2	6	2	0	0	2
OTU1092	7874_SEF047_Cer17	1252	2	0	0	0	0	2	0	0	0	0	0	0	3	7	13	51	57	37	1	1	7	11	3	0	1	0	2	0	0	0	30	16	2	1	3	0	1	3	0	0	0	0	0	5	3	2	0
OTU1093	148_SEG003_Cer11	1246	0	0	0	0	0	0	0	0	0	0	0	0	0	0	0	0	0	0	0	0	0	0	0	0	0	0	0	0	0	0	0	0	0	0	0	0	0	0	0	0	0	0	0	0	0	0	0
OTU1094	23184_SEG016_Cer17	1245	0	0	2	0	2	0	0	1	0	0	0	0	0	0	0	0	0	0	0	0	0	0	0	0	3	0	0	0	2	1	0	1	0	0	0	1	0	0	0	0	0	1	0	0	0	0	0
OTU1095	1759_AEF049_Cer17	1244	0	0	0	0	5	1	5	1	1	1	1	0	4	1	10	4	11	3	2	0	0	0	5	0	1	2	1	2	5	1	3	8	1	1	0	7	9	0	3	3	2	5	5	2	2	0	3
OTU1096	12329_SEF035_Cer11	1243	19	0	0	0	0	0	0	0	0	0	0	0	0	0	0	0	0	0	0	0	50	27	12	2	0	1	0	4	0	1	1	1	0	0	8	2	11	0	0	0	0	0	1	0	0	0	2
OTU1097	110_HEG010_Cer17	1243	0	0	2	0	1	0	0	0	1	0	0	0	3	1	1	0	2	0	0	1	1	0	0	0	0	0	1	0	0	0	9	0	0	0	0	3	2	0	0	0	0	2	0	0	1	0	4
OTU1098	9816_SEG015_Cer11	1241	0	0	0	0	0	0	0	0	0	14	0	0	0	0	0	1	0	1	0	0	0	0	0	0	0	0	0	0	0	0	0	0	0	0	0	0	0	0	0	0	0	0	0	0	0	0	0
OTU1099	1342_AEF012_Cer17	1240	0	0	0	7	0	1	0	1	0	0	0	0	0	13	1	0	0	7	1	21	1	0	0	9	0	1	0	1	0	0	2	1	0	0	0	20	1	14	0	0	1	10	0	1	0	26	0
OTU1100	2729_SEF042_Cer17	1240	14	0	7	3	1	1	1	0	0	0	1	2	8	0	9	1	1	0	6	5	9	5	10	6	8	7	8	0	2	2	4	7	1	1	0	2	3	1	1	0	0	1	0	0	3	0	4
OTU1101	297_AEF013_Cer17	1238	2	0	0	1	3	1	13	1	5	4	5	5	4	2	4	7	6	4	2	12	1	2	6	4	6	5	8	17	6	13	5	9	4	1	5	3	14	6	8	10	2	6	3	4	5	0	4
OTU1102	578_AEG039_Cer17	1237	0	0	0	0	0	0	0	0	0	0	0	0	0	0	0	0	0	0	0	0	0	0	0	0	0	0	0	0	0	0	0	0	0	0	0	0	0	0	0	0	0	0	0	0	0	0	0
OTU1103	9704_SEF029_Cer17	1235	0	0	4	0	3	1	1	0	10	5	4	6	10	0	4	3	6	2	11	0	1	1	8	3	21	2	4	3	9	2	1	0	2	2	14	6	12	2	3	4	1	1	4	0	6	1	4
OTU1104	7530_AEF027_Cer11	1232	10	1	3	3	3	7	0	0	7	7	2	2	5	6	8	1	3	5	4	0	0	0	1	2	3	1	9	7	2	10	0	0	0	8	6	19	9	8	2	6	0	3	2	9	3	4	5
OTU1105	7025_AEF038_Cer11	1230	0	0	3	0	2	3	14	2	9	1	6	0	8	3	1	6	4	1	3	4	1	0	3	1	8	8	7	6	8	9	4	3	12	0	6	2	15	3	4	4	3	3	7	2	4	2	16
OTU1106	93_HEG006_Cer17	1229	0	0	0	0	0	0	3	0	0	0	1	0	0	0	0	0	0	0	0	0	0	0	3	0	0	0	2	0	0	0	0	0	1	5	1	0	1	0	2	0	2	0	0	0	0	0	0
OTU1107	2151_AEF037_Cer11	1226	0	0	0	0	10	0	8	15	12	2	6	2	20	0	4	0	3	18	9	0	0	1	10	2	2	0	0	0	30	0	13	0	33	6	6	0	19	0	6	17	4	0	9	7	19	1	0
OTU1108	1124_SEF027_Cer17	1220	3	0	0	0	0	0	0	0	0	0	0	0	0	0	0	0	0	1	0	0	3	9	1	2	0	1	0	2	0	0	0	0	0	0	0	0	2	0	0	0	0	0	0	0	0	0	0
OTU1109	1172_HEG025_Cer11	1216	0	1	0	0	1	0	0	2	0	0	0	0	0	0	0	2	1	0	2	0	0	0	0	2	0	2	0	3	0	0	0	1	0	0	0	1	0	4	0	3	0	1	0	1	0	0	1
OTU1110	11867_SEG020_Cer17	1214	0	0	1	1	1	0	0	0	0	0	0	2	0	3	1	22	0	3	1	5	0	1	0	0	2	0	1	10	1	3	0	0	0	0	1	3	0	6	0	7	0	1	0	5	1	0	1
OTU1111	337_AEF027_Cer17	1211	0	9	3	5	0	2	0	0	1	6	0	21	1	17	3	0	1	0	0	40	0	11	2	42	2	0	1	13	0	0	1	0	0	0	0	1	0	0	0	0	0	0	0	0	0	0	0
OTU1112	4338_AEF029_Cer11	1211	0	1	11	0	4	1	5	0	1	0	1	0	4	2	11	14	8	1	4	5	2	0	4	3	1	0	2	0	5	4	2	0	4	0	5	0	4	0	1	6	1	2	5	8	1	0	0
OTU1113	276_SEF021_Cer17	1206	8	0	0	0	1	0	0	0	1	0	0	0	0	0	0	0	0	0	1	0	16	0	2	0	1	0	2	0	0	1	1	0	0	0	0	0	0	0	0	1	0	0	0	0	0	0	0
OTU1114	8195_AEG025_Cer17	1205	5	0	1	3	3	1	7	3	4	1	0	0	2	2	9	1	2	4	1	8	1	0	1	5	6	7	8	3	3	4	2	4	0	2	1	4	6	7	2	6	3	6	2	6	2	5	2
OTU1115	3872_SEF006_Cer11	1203	8	0	0	0	2	0	0	0	3	0	1	3	0	0	0	0	1	0	4	0	7	4	3	5	0	0	23	1	0	1	0	0	0	0	28	5	6	1	1	0	0	0	0	0	0	0	12
OTU1116	2317_HEF049_Cer11	1201	2	1	0	0	2	2	7	3	3	0	5	6	3	2	5	10	5	0	7	3	9	0	7	0	2	1	4	3	1	4	3	3	0	4	7	1	7	11	0	3	5	2	0	0	0	0	4
OTU1117	4983_AEF011_Cer11	1199	61	0	0	0	0	0	0	0	0	0	0	0	1	0	2	0	0	1	3	0	44	34	1	1	2	1	1	0	0	0	0	0	0	0	0	1	0	0	0	0	0	0	0	0	0	0	0
OTU1118	5505_SEF036_Cer17	1199	0	0	0	0	0	0	0	0	0	0	0	0	0	0	0	0	0	0	0	0	0	47	0	3	0	2	0	0	0	0	0	1	0	0	0	0	0	0	0	0	0	0	0	0	0	0	0
OTU1119	636_AEG038_Cer17	1198	0	0	0	0	0	0	0	0	0	0	0	0	0	0	0	0	0	0	0	0	0	0	0	0	0	0	0	0	0	0	0	0	0	0	0	0	0	0	0	0	0	0	0	0	0	0	0
OTU1120	148_AEG050_Cer17	1198	0	0	0	0	0	0	0	0	0	0	0	0	0	0	0	0	0	0	0	0	0	0	0	0	0	0	0	0	0	0	0	0	0	0	0	0	0	0	0	1	0	0	0	0	0	0	0
OTU1121	1678_SEG014_Cer17	1198	0	0	0	0	1	18	24	1	6	0	0	0	0	0	4	0	3	0	0	1	0	0	2	0	2	13	2	12	8	31	3	0	5	17	5	0	12	0	30	43	0	0	1	1	9	6	0
OTU1122	17496_SEF029_Cer17	1197	0	0	0	0	0	0	0	0	0	0	0	0	0	0	2	0	0	0	0	0	0	6	1	0	0	0	0	0	0	1	0	2	0	0	0	0	0	0	0	0	0	0	0	0	0	0	0
OTU1123	3052_HEG037_Cer11	1196	0	0	0	0	0	0	0	0	0	0	0	0	0	0	0	0	0	0	0	0	0	0	0	0	0	0	0	0	0	0	0	0	0	0	0	0	0	0	0	0	0	0	0	0	0	0	0
OTU1124	7764_AEG014_Cer17	1190	0	0	2	0	5	1	8	4	1	1	2	1	0	4	2	14	0	1	2	4	0	0	0	0	0	7	2	0	1	2	6	3	1	0	2	0	7	3	0	2	4	5	2	2	1	2	1
OTU1125	15163_HEF028_Cer11	1190	0	0	0	0	2	0	14	2	3	3	13	0	3	5	6	6	3	3	3	3	2	0	1	1	7	0	4	2	3	2	5	0	3	3	0	1	4	12	5	7	7	4	6	1	6	3	7
OTU1126	247_AEG016_Cer11	1190	3	0	3	0	1	0	1	1	0	0	0	0	0	0	2	0	1	0	0	0	0	1	0	0	0	1	0	0	0	0	0	0	1	0	1	2	1	1	0	1	1	2	1	0	0	0	4
OTU1127	2282_AEF023_Cer17	1187	0	0	0	5	1	14	0	5	0	0	0	9	0	6	1	6	0	11	1	15	0	0	0	3	1	1	0	4	1	3	5	3	2	1	1	5	2	13	2	4	1	13	2	15	1	10	3
OTU1128	528_SEF022_Cer17	1186	0	0	0	0	0	0	0	0	0	0	0	1	0	0	1	1	0	0	0	0	0	0	0	0	1	2	0	1	1	0	0	1	0	0	0	0	0	0	3	1	2	3	1	0	0	1	3
OTU1129	8454_SEF025_Cer11	1183	0	1	2	2	6	1	11	0	4	0	4	1	2	2	6	3	5	3	3	4	0	0	2	2	4	3	8	5	4	1	3	0	1	0	7	2	5	1	5	4	10	4	3	3	4	0	9
OTU1130	275_SEG049_Cer11	1183	0	0	0	7	0	0	8	0	0	0	0	0	0	0	0	0	0	1	0	0	0	10	1	0	1	0	0	0	0	0	1	0	1	0	3	0	0	0	0	0	0	0	0	0	1	0	0
OTU1131	2709_SEG034_Cer11	1182	1	1	2	2	3	0	3	0	5	1	5	0	5	4	4	5	10	5	7	3	2	1	2	3	1	0	0	1	5	7	4	0	2	0	5	1	1	3	1	2	3	1	4	0	1	1	4
OTU1132	2019_SEF007_Cer11	1180	1	23	1	0	0	1	1	0	0	0	0	0	31	0	1	0	0	0	2	0	63	1	17	0	57	0	7	4	0	10	2	0	25	0	0	1	0	0	0	0	1	0	1	0	1	0	5
OTU1133	6635_SEF001_Cer11	1180	7	0	6	2	3	1	3	1	3	2	1	1	0	3	4	1	2	2	5	3	8	12	1	2	2	2	2	1	0	7	2	8	0	2	0	1	0	2	1	0	0	1	0	1	1	1	3
OTU1134	3773_HEF007_Cer11	1179	2	0	4	0	7	0	3	1	12	1	1	1	7	0	2	2	7	0	2	6	9	3	8	10	10	4	8	8	5	4	3	2	3	0	8	2	8	4	0	1	4	1	2	1	4	0	3
OTU1135	1510_HEG024_Cer17	1178	1	0	3	0	1	0	6	1	2	3	1	0	0	0	5	2	1	0	1	6	0	1	2	2	1	3	3	5	5	5	8	0	3	0	2	1	3	3	6	1	3	5	3	4	1	1	3
OTU1136	657_AEG040_Cer17	1177	0	0	0	0	6	0	14	0	4	0	10	0	2	6	3	1	0	0	0	0	0	0	3	0	24	0	1	0	2	0	2	0	6	2	4	0	11	0	5	0	3	21	8	6	5	0	1
OTU1137	1023_AEG034_Cer11	1175	1	9	0	1	1	0	0	0	2	2	1	7	0	0	5	1	2	0	1	3	1	4	0	1	0	2	7	0	0	0	2	0	0	1	0	4	0	1	1	1	0	0	0	8	0	1	0
OTU1138	2517_HEF032_Cer17	1174	0	0	2	8	1	8	0	6	0	2	1	6	0	5	2	14	3	10	3	7	1	6	0	12	4	16	2	13	1	4	1	19	1	1	0	0	1	0	0	0	0	0	1	0	0	2	1
OTU1139	119_AEG035_Cer17	1172	0	0	0	0	0	0	0	0	0	0	0	0	0	0	0	0	0	0	0	0	0	0	0	0	0	0	0	0	0	0	0	0	0	0	0	0	0	0	0	0	0	0	0	0	0	0	0
OTU1140	3563_SEG038_Cer11	1170	0	0	0	0	0	0	0	0	4	0	0	0	0	0	1	0	0	0	0	0	0	0	1	0	0	0	1	0	0	0	0	0	5	0	1	0	0	2	0	0	0	4	4	3	1	0	1
OTU1141	10067_HEF035_Cer17	1168	5	0	1	0	0	1	2	2	0	4	2	4	1	4	1	8	1	5	3	3	8	23	2	7	1	3	0	3	0	7	0	9	0	0	1	1	1	3	0	1	0	0	1	4	0	3	0
OTU1142	74_HEG042_Cer17	1166	0	0	0	0	0	0	0	0	0	0	0	0	0	0	0	0	0	0	0	0	0	0	0	0	0	0	0	0	0	0	0	0	0	0	0	0	0	0	0	0	0	0	0	0	0	0	0
OTU1143	480_SEF026_Cer17	1165	91	110	1	0	1	0	1	0	1	0	1	0	1	0	0	0	0	0	0	8	0	22	8	2	0	0	0	0	2	0	0	0	1	0	0	0	0	0	0	0	0	0	0	0	0	0	0
OTU1144	543_AEG024_Cer11	1161	0	0	0	14	1	0	0	0	1	0	0	1	0	0	0	1	0	0	0	0	0	0	0	0	0	0	0	0	0	0	0	0	0	0	0	0	2	0	0	0	0	0	0	0	0	0	0
OTU1145	2348_HEF020_Cer11	1160	0	0	1	0	0	0	11	0	14	0	5	0	0	0	7	0	7	0	3	0	3	0	3	0	0	0	10	0	31	0	1	0	6	0	5	0	5	0	13	0	4	0	9	0	4	0	1
OTU1146	1974_SEF033_Cer17	1160	33	2	1	0	0	0	1	0	0	0	0	0	0	0	0	0	0	0	0	0	19	5	1	1	0	0	0	0	0	0	0	0	0	0	0	0	0	0	0	0	0	0	0	0	0	0	0
OTU1147	6043_SEG031_Cer11	1160	0	0	1	1	0	0	1	1	0	3	0	0	0	2	2	5	1	4	2	5	2	1	1	1	0	7	0	1	0	3	1	2	0	0	0	6	1	11	0	0	0	0	0	4	0	0	0
OTU1148	7132_SEG024_Cer17	1157	2	0	5	12	1	6	1	0	0	0	1	0	1	2	0	2	0	1	9	10	0	4	0	4	2	1	9	2	2	0	6	2	0	3	0	3	4	0	1	0	0	0	0	0	0	0	1
OTU1149	4529_SEG005_Cer17	1154	0	0	1	1	0	1	4	1	1	0	0	1	1	1	1	1	0	2	1	0	0	0	1	0	1	0	0	7	0	2	0	0	3	1	1	1	2	2	1	3	3	1	1	0	2	0	0
OTU1150	3440_AEG036_Cer17	1154	3	0	0	2	4	3	3	0	1	0	1	1	2	0	5	1	1	0	4	1	0	1	1	5	0	0	5	2	1	0	0	4	0	2	2	0	3	0	1	0	1	0	1	0	1	0	1
OTU1151	2849_HEG017_Cer11	1153	0	0	0	2	0	0	0	0	0	1	0	7	0	8	0	52	1	0	0	0	0	0	0	0	0	0	0	0	0	14	1	0	0	0	0	1	0	6	1	0	1	0	1	0	0	0	0
OTU1152	35_HEG043_Cer17	1152	0	0	0	0	1	0	6	0	1	0	0	0	0	0	0	0	0	1	0	0	0	0	0	0	1	0	0	0	0	0	2	3	0	0	1	0	0	1	0	0	0	0	0	0	2	0	0
OTU1153	287_AEF021_Cer17	1152	0	0	0	0	14	0	2	0	1	0	0	0	2	0	1	0	1	0	11	1	0	0	41	61	1	0	1	2	1	0	0	1	0	1	1	3	17	1	1	1	45	111	0	2	1	20	0
OTU1154	3957_AEF016_Cer11	1151	9	0	3	0	4	2	6	1	14	2	13	1	4	3	8	8	11	6	15	6	1	0	11	3	4	5	6	3	3	2	9	6	1	0	6	1	12	2	5	5	1	2	4	1	5	3	7
OTU1155	470_SEG030_Cer11	1151	0	0	0	0	0	0	0	0	0	0	0	0	0	0	0	0	0	0	0	0	0	0	0	0	1	0	0	0	0	0	0	0	0	0	0	0	0	0	0	0	0	0	0	0	0	0	0
OTU1156	4231_AEG029_Cer11	1148	0	0	0	0	5	0	8	0	3	0	2	0	2	0	4	0	5	9	3	2	0	0	1	0	0	0	1	1	1	1	21	9	1	2	3	0	16	7	4	0	5	0	3	0	7	0	6
OTU1157	605_SEG021_Cer11	1147	0	0	0	0	0	0	0	0	0	0	0	0	0	0	0	0	0	0	0	0	0	0	0	0	0	0	0	0	0	0	0	0	0	0	0	0	0	0	0	0	0	0	0	0	0	0	0
OTU1158	4542_SEG028_Cer17	1146	1	0	1	0	0	2	16	2	3	0	4	2	2	3	2	24	2	5	3	2	4	0	0	0	0	1	0	2	1	3	11	3	9	2	0	2	10	6	5	3	5	6	6	10	4	3	0
OTU1159	39_AEG044_Cer17	1145	0	0	0	0	0	0	0	0	0	0	0	0	0	0	0	0	0	0	0	0	0	0	0	0	0	0	0	0	0	1	0	0	0	0	0	0	0	0	0	0	0	0	0	0	0	0	0
OTU1160	2823_AEG020_Cer17	1144	0	0	0	0	2	1	8	5	1	6	3	1	2	1	2	21	4	3	5	3	2	0	0	1	1	3	2	3	0	1	7	3	3	1	2	2	3	5	4	4	5	5	1	7	1	5	4
OTU1161	1815_HEG004_Cer11	1143	0	0	0	0	0	0	0	0	0	0	0	0	0	0	0	0	0	0	0	0	0	0	0	0	0	0	0	0	0	0	0	0	0	0	0	0	0	0	0	0	0	0	0	0	0	0	0
OTU1162	82_AEF029_Cer17	1143	0	0	1	23	0	3	0	25	0	17	0	5	0	14	0	15	0	5	1	49	0	0	0	7	0	34	0	14	0	30	0	22	0	10	0	13	0	1	0	8	0	9	0	14	0	14	0
OTU1163	254_SEG025_Cer11	1140	0	0	0	0	0	0	0	0	0	0	0	0	0	0	0	0	0	0	0	0	0	0	0	0	0	0	0	0	0	0	0	0	0	0	0	0	0	0	0	0	0	0	0	0	0	0	0
OTU1164	6078_HEF014_Cer11	1139	1	0	1	2	4	0	12	1	4	1	1	1	7	1	6	6	15	1	11	0	0	3	7	1	6	4	4	3	4	1	3	4	5	0	1	0	3	3	5	2	4	1	3	1	3	0	12
OTU1165	1694_HEF045_Cer17	1139	5	0	0	0	0	0	0	0	0	0	1	0	0	0	0	0	0	0	0	1	4	13	5	6	0	1	0	13	0	0	0	0	0	0	10	6	11	0	0	0	2	0	0	0	1	0	2
OTU1166	33877_SEG026_Cer17	1138	4	7	7	0	0	0	0	0	0	0	0	0	22	0	23	0	1	0	14	0	6	6	3	1	1	0	2	0	0	0	0	0	0	0	0	0	0	0	0	0	0	0	1	0	0	0	0
OTU1167	43801_AEF010_Cer11	1138	0	0	2	1	1	4	7	1	5	4	17	0	8	3	3	1	9	2	4	3	1	0	4	0	9	2	2	1	3	6	4	3	6	4	4	1	9	3	4	3	2	2	3	3	1	3	5
OTU1168	3405_HEG003_Cer17	1138	0	0	0	0	0	0	0	0	1	0	0	0	0	0	0	0	0	0	0	0	0	0	0	0	0	0	0	2	0	4	0	1	0	0	0	0	8	0	0	0	0	0	0	0	0	0	0
OTU1169	11324_HEF015_Cer11	1137	0	0	0	1	0	2	5	1	3	6	3	0	5	2	12	16	9	1	1	3	2	1	6	4	1	5	0	4	1	0	14	3	1	3	7	2	10	6	3	5	0	1	7	1	9	7	5
OTU1170	259_AEG006_Cer17	1136	0	0	0	0	0	0	0	0	0	0	0	0	0	0	0	0	0	0	0	0	0	0	0	0	0	0	0	0	0	0	0	0	0	0	0	0	0	0	0	0	0	0	0	0	0	0	0
OTU1171	3860_HEF027_Cer17	1135	2	0	2	0	5	1	12	4	3	1	3	1	2	3	4	4	7	5	3	1	3	3	2	0	4	1	4	2	5	2	6	4	1	0	4	0	6	7	5	8	2	0	5	5	3	4	8
OTU1172	185_SEF030_Cer17	1132	0	0	0	0	0	0	0	0	0	0	0	0	0	8	0	1	0	0	0	0	1	6	0	1	0	1	0	0	0	0	1	0	0	0	0	0	0	0	0	0	0	0	0	0	0	0	0
OTU1173	3044_SEG046_Cer17	1131	1	0	0	0	1	37	12	0	0	1	0	0	0	0	51	1	4	0	0	0	0	0	1	0	0	0	4	0	3	0	3	0	1	0	0	0	2	0	0	3	2	1	8	0	2	0	0
OTU1174	258_AEF027_Cer17	1130	2	0	0	0	0	0	1	0	0	0	0	0	11	8	0	20	13	0	1	0	0	0	6	3	0	0	0	0	3	0	2	0	0	18	0	4	5	33	0	0	0	0	0	0	1	0	1
OTU1175	2922_AEG021_Cer11	1129	0	0	0	0	0	0	0	0	0	0	0	0	0	0	0	0	0	0	0	0	0	0	0	0	0	0	0	0	0	0	0	0	0	0	0	0	0	0	0	0	0	0	0	0	0	0	0
OTU1176	3539_AEF005_Cer11	1129	1	0	2	1	4	0	7	0	369	22	5	1	6	0	1	1	0	0	0	0	0	0	0	0	0	0	0	0	0	0	0	0	2	0	10	0	1	0	14	43	0	0	0	2	0	0	1
OTU1177	771_AEF019_Cer11	1128	0	0	20	0	11	0	6	4	7	0	64	10	0	0	6	1	38	0	40	0	2	1	6	0	27	0	10	4	3	0	3	0	6	5	4	0	19	0	4	12	2	0	5	0	8	0	17
OTU1178	8567_SEF005_Cer11	1125	0	0	0	5	0	1	0	0	0	0	0	0	0	1	0	0	1	0	5	1	0	0	1	0	8	0	1	0	12	2	2	1	3	0	2	4	0	0	0	0	0	1	0	1	0	1	0
OTU1179	36764_AEG011_Cer11	1122	2	0	3	5	5	5	2	2	2	1	2	0	0	1	1	3	2	0	5	3	0	0	1	3	1	0	2	3	2	6	0	1	0	3	0	1	1	4	2	1	0	0	1	1	0	0	1
OTU1180	3417_SEG029_Cer17	1122	0	0	0	0	0	0	0	0	0	0	0	0	0	0	0	0	0	0	0	0	0	0	0	0	0	0	0	0	0	0	0	0	0	0	0	0	0	0	0	0	0	0	0	0	0	0	0
OTU1181	2867_AEF043_Cer11	1119	0	0	1	0	2	3	10	1	20	2	11	8	21	0	7	11	2	3	1	2	2	0	3	6	6	1	9	2	8	4	7	2	7	0	3	3	12	10	7	3	6	2	6	3	21	5	14
OTU1182	3346_AEF045_Cer11	1119	5	0	0	0	4	2	6	1	1	1	1	4	3	1	1	0	4	4	4	2	2	0	5	4	30	3	1	1	0	0	6	17	1	1	3	3	7	2	3	5	2	0	2	4	1	1	3
OTU1183	3806_SEG039_Cer17	1117	0	0	3	1	1	3	4	0	1	3	0	1	2	2	1	0	0	3	0	3	0	0	2	0	1	0	0	1	0	4	0	2	2	4	5	3	8	2	0	4	1	2	2	6	2	2	3
OTU1184	2511_HEF031_Cer11	1117	2	0	101	0	0	0	2	1	10	24	2	3	3	3	6	2	0	0	1	0	1	0	6	8	0	0	7	6	0	9	0	0	0	3	3	6	9	12	0	11	1	1	0	2	0	0	3
OTU1185	614_AEG038_Cer17	1116	0	0	0	0	0	5	14	0	0	0	7	0	2	0	2	0	0	4	2	0	0	0	1	0	0	0	2	0	2	16	2	26	6	0	1	0	4	0	1	15	9	2	1	0	2	0	9
OTU1186	1924_HEG024_Cer11	1116	0	0	0	0	1	0	0	0	0	0	0	1	0	0	1	2	0	1	1	0	0	0	0	0	0	0	3	1	1	0	1	0	3	2	0	0	1	1	0	2	0	0	2	4	1	0	3
OTU1187	102_HEG047_Cer17	1115	0	0	0	0	0	0	0	0	0	0	0	0	0	0	0	0	0	0	0	0	0	0	0	0	0	0	0	0	0	0	0	0	0	0	0	0	0	0	0	0	0	0	0	0	0	0	0
OTU1188	6726_HEG018_Cer11	1112	0	0	2	0	4	3	2	6	2	0	4	1	0	0	3	5	5	1	1	2	0	0	0	2	2	9	2	5	1	4	1	1	0	0	2	1	5	1	2	1	1	2	2	7	0	0	2
OTU1189	2232_AEF039_Cer11	1112	0	0	2	0	2	1	18	0	4	0	4	0	5	0	7	4	10	4	0	1	0	0	2	2	1	1	2	1	5	0	11	2	4	2	6	2	14	7	5	3	4	2	12	2	4	1	5
OTU1190	256_SEG046_Cer11	1111	0	0	0	0	8	0	15	0	0	0	1	0	2	0	0	0	0	0	0	0	0	0	0	16	1	0	7	0	2	0	2	0	0	0	0	0	1	0	3	0	2	0	5	0	1	0	4
OTU1191	340_SEG036_Cer17	1110	0	0	0	0	0	0	0	0	0	0	0	0	0	0	0	0	0	0	1	0	0	0	0	0	1	0	0	0	0	0	0	0	0	0	0	0	0	0	0	0	0	0	0	0	0	0	0
OTU1192	85_AEG028_Cer17	1109	0	0	0	0	0	0	0	0	0	0	0	0	0	0	0	0	0	0	0	0	0	0	0	0	0	0	0	0	0	0	0	0	0	0	0	0	0	0	0	0	0	0	0	0	0	0	0
OTU1193	574_AEG044_Cer17	1108	0	0	0	0	0	0	0	0	0	0	0	0	0	0	0	0	0	0	0	0	0	0	0	0	0	0	0	0	0	0	0	0	0	0	0	0	0	0	0	0	0	0	0	0	0	0	0
OTU1194	29478_SEF020_Cer17	1108	0	1	0	0	0	3	0	38	0	5	2	0	0	0	0	26	1	3	0	14	2	0	37	1	8	1	1	0	21	15	19	0	20	3	7	1	4	1	2	0	7	24	3	0	29	0	21
OTU1195	369_HEF045_Cer17	1106	0	0	0	2	1	1	0	2	0	1	0	5	0	2	1	8	0	8	0	1	0	0	0	2	2	5	0	4	1	8	1	1	1	1	0	3	3	6	0	12	1	5	0	0	1	4	1
OTU1196	421_AEG015_Cer17	1104	0	0	0	0	1	21	9	0	2	0	1	0	4	1	2	17	4	0	0	0	0	0	1	0	0	1	1	0	0	0	10	12	3	0	2	0	1	0	0	0	1	0	2	0	1	0	4
OTU1197	2603_AEF043_Cer11	1102	4	1	13	1	1	8	1	12	38	2	3	0	5	11	0	0	1	0	9	7	0	21	17	9	9	0	8	7	1	0	0	0	3	0	9	12	17	12	0	0	1	0	1	0	0	0	2
OTU1198	9322_HEF044_Cer11	1099	0	0	1	0	5	0	8	3	5	3	1	1	4	2	3	2	5	0	0	5	2	2	4	1	6	2	4	4	1	1	1	6	3	0	5	1	3	2	8	3	4	0	3	5	2	3	7
OTU1199	819_AEG008_Cer11	1098	0	0	0	0	3	0	28	5	0	0	0	0	1	0	1	0	1	0	0	0	0	0	0	0	0	0	0	0	0	0	0	16	4	0	0	0	0	0	1	0	0	8	0	0	0	0	0
OTU1200	9700_AEG015_Cer11	1096	0	0	0	0	1	0	9	1	0	1	0	0	0	2	2	2	0	0	0	1	0	0	1	0	1	1	4	1	0	2	3	4	2	0	7	3	4	12	5	1	2	0	6	0	3	1	1
OTU1201	694_SEF019_Cer17	1095	8	12	0	0	0	0	0	0	0	0	0	0	1	0	1	0	0	0	0	0	0	12	0	5	2	0	0	0	1	1	0	0	0	0	0	0	0	0	0	0	0	0	0	0	0	0	0
OTU1202	445_SEG032_Cer17	1095	0	0	0	0	0	0	0	0	0	0	0	0	0	0	0	0	0	0	0	0	0	0	0	0	0	0	0	0	0	0	0	0	0	0	0	0	0	0	0	0	0	0	0	0	0	0	0
OTU1203	1352_AEF047_Cer17	1093	0	0	2	5	7	3	2	1	2	9	1	2	6	23	3	3	10	9	7	4	0	1	8	6	12	2	1	0	4	10	8	13	1	3	1	3	8	1	2	0	0	2	3	7	1	4	5
OTU1204	3889_AEG008_Cer11	1092	0	0	0	0	0	0	0	0	0	0	0	0	0	0	0	0	0	0	0	0	0	0	0	0	0	0	0	0	0	0	0	0	0	0	0	0	0	0	0	0	0	0	0	0	0	0	0
OTU1205	13006_SEG027_Cer11	1088	2	0	3	0	6	2	8	1	2	1	1	0	2	4	1	3	2	0	4	3	3	7	1	0	4	7	5	3	1	2	0	0	2	1	0	0	3	3	2	1	0	0	0	1	1	0	4
OTU1206	298_AEF009_Cer17	1087	0	0	3	0	6	0	5	0	4	0	0	0	5	6	2	0	0	26	3	0	0	0	2	0	10	0	3	1	2	0	9	0	1	9	3	0	8	0	3	0	1	0	2	0	1	0	0
OTU1207	2226_SEG028_Cer17	1086	0	0	0	0	0	0	0	0	0	0	0	0	0	0	0	0	0	0	0	0	0	0	1	0	0	0	0	0	0	0	0	0	0	0	0	0	0	0	0	0	0	0	0	0	0	0	0
OTU1208	3974_SEF017_Cer17	1086	9	0	0	0	0	0	0	0	0	0	0	0	1	0	0	0	0	0	0	0	0	0	1	0	0	0	0	1	0	0	0	0	0	0	0	0	0	0	0	0	0	0	0	0	0	0	0
OTU1209	60_SEG043_Cer11	1084	0	0	0	0	0	0	3	0	0	0	5	0	0	0	1	0	0	0	0	0	0	0	0	0	0	0	2	0	3	0	2	0	0	0	0	0	0	0	1	0	0	0	5	0	0	0	1
OTU1210	3976_HEF009_Cer11	1081	1	0	0	0	2	1	12	1	6	0	2	2	10	0	10	7	13	1	7	0	2	2	11	0	10	2	5	1	9	0	4	6	0	0	5	1	6	4	3	1	4	0	6	0	6	2	5
OTU1211	5901_AEF011_Cer17	1080	1	0	0	1	0	0	2	0	0	0	0	0	0	2	0	6	0	2	0	2	30	11	0	1	0	0	1	0	2	4	1	3	0	3	12	5	3	4	0	6	0	3	0	1	1	2	1
OTU1212	3285_SEG016_Cer17	1077	0	0	0	0	0	0	0	0	0	0	0	0	0	0	0	0	0	0	0	0	0	0	0	0	0	0	0	0	0	0	0	0	0	0	0	0	0	0	0	0	0	0	0	0	0	0	0
OTU1213	2329_HEF018_Cer11	1074	0	0	1	1	11	1	5	0	3	3	7	0	3	6	3	4	9	2	5	2	1	1	4	3	6	3	4	2	9	2	3	2	8	1	8	6	10	2	4	6	3	4	2	1	0	1	3
OTU1214	1316_HEF043_Cer17	1074	0	2	0	0	1	0	0	1	1	20	3	0	0	0	0	2	0	0	0	0	0	0	0	11	0	0	0	1	0	0	0	3	0	6	1	8	4	1	0	2	0	1	0	0	0	0	1
OTU1215	439_AEG043_Cer17	1074	0	0	0	1	0	0	0	0	0	0	0	0	0	0	0	0	0	0	0	0	0	0	2	1	0	0	0	0	0	0	0	0	0	0	0	0	2	1	1	0	0	2	0	0	0	0	1
OTU1216	430_HEF029_Cer17	1073	13	0	0	0	1	0	0	0	5	4	0	1	0	0	0	0	0	0	1	0	1	50	0	3	0	0	1	1	0	0	0	0	0	0	1	14	1	1	0	0	0	0	0	0	0	0	0
OTU1217	3920_AEG004_Cer11	1073	0	0	0	0	2	1	8	0	3	0	1	4	1	0	1	0	1	8	13	0	0	0	0	0	1	0	1	2	0	4	0	3	0	1	1	0	2	0	2	4	2	0	2	1	3	0	2
OTU1218	6881_HEF037_Cer11	1072	0	0	0	1	0	2	9	2	7	1	3	4	2	2	4	3	6	2	1	2	1	1	5	2	5	1	4	1	4	4	1	2	0	0	1	1	5	2	2	4	3	2	8	0	11	0	2
OTU1219	283_HEG038_Cer17	1071	0	0	0	0	0	0	0	0	0	0	0	0	0	0	0	0	0	0	0	0	0	0	0	0	0	0	0	0	0	0	0	0	0	0	0	0	0	0	0	0	0	0	0	0	0	0	0
OTU1220	81268_AEF008_Cer11	1069	0	0	0	0	3	0	2	1	9	9	1	0	0	6	4	1	4	3	67	0	0	1	9	0	7	7	9	5	4	0	1	0	2	0	0	7	24	1	1	4	0	1	0	0	0	7	4
OTU1221	5649_AEG018_Cer17	1069	0	0	0	0	0	0	1	0	0	2	1	0	0	0	4	0	0	1	0	4	0	0	2	3	3	0	1	0	1	0	0	0	0	0	1	2	1	13	1	2	2	5	1	0	1	9	0
OTU1222	25283_SEF015_Cer11	1068	5	0	4	0	3	1	6	0	2	2	1	0	6	1	0	2	3	2	5	5	7	7	10	2	9	4	7	3	9	1	6	0	3	0	1	1	3	4	1	2	1	1	1	2	2	1	4
OTU1223	716_SEG024_Cer17	1066	0	0	2	0	0	0	3	2	0	0	0	0	0	0	0	0	0	0	0	0	0	0	0	0	0	0	0	0	0	0	0	0	0	0	0	0	0	0	0	0	0	0	0	0	0	0	0
OTU1224	13553_HEF027_Cer17	1060	0	0	0	1	5	0	7	0	0	4	3	1	20	5	4	1	1	1	3	0	1	0	2	1	2	0	1	43	27	22	6	1	1	0	6	16	26	13	2	6	2	3	0	0	18	0	5
OTU1225	1987_SEG050_Cer17	1060	0	0	0	0	0	0	0	0	1	0	0	0	0	0	0	0	0	0	0	0	0	0	0	0	0	0	0	0	0	0	0	0	0	0	0	0	0	0	0	0	0	0	0	0	0	0	0
OTU1226	776_AEG043_Cer11	1059	0	0	0	0	0	0	0	0	0	0	0	0	0	0	0	0	0	0	0	0	0	0	0	0	1	0	0	0	0	0	3	0	1	0	0	0	0	0	6	0	2	0	0	0	0	0	0
OTU1227	13981_HEG040_Cer11	1058	0	0	1	1	4	2	3	1	1	0	0	0	0	1	0	3	1	1	2	2	0	0	0	0	1	0	1	0	0	0	3	2	2	0	0	1	3	0	0	2	4	0	1	0	1	0	1
OTU1228	5722_SEG020_Cer11	1058	0	0	0	1	2	2	17	3	4	0	0	0	0	2	2	3	3	0	2	1	2	1	0	1	1	3	6	4	2	1	3	2	3	0	4	3	8	3	2	3	9	2	2	5	0	0	1
OTU1229	3713_HEG038_Cer17	1057	0	0	0	0	0	0	0	0	0	0	0	0	0	0	0	0	0	0	0	0	0	0	0	0	0	0	0	0	0	0	0	0	0	0	0	0	0	0	0	0	0	0	0	0	0	0	0
OTU1230	534_SEF022_Cer17	1054	0	0	0	0	0	0	0	0	0	0	0	0	0	0	0	0	0	1	0	0	0	1	0	0	0	0	0	0	0	0	0	1	0	1	0	1	0	0	0	0	0	7	0	0	0	0	0
OTU1231	3241_AEF020_Cer17	1054	0	0	0	2	16	0	7	1	0	11	9	0	9	0	3	26	5	0	15	12	3	0	7	0	4	0	4	0	2	0	5	9	6	1	7	9	6	7	11	21	3	0	0	0	0	0	7
OTU1232	2001_AEG002_Cer11	1054	0	0	0	0	0	0	0	0	0	1	0	1	0	0	0	0	0	0	0	0	0	0	0	0	0	0	0	0	0	1	0	1	0	0	0	0	0	2	0	0	0	0	0	2	0	0	0
OTU1233	2147_SEG013_Cer17	1052	0	0	0	0	0	0	3	7	1	4	6	27	0	0	4	9	2	6	0	1	0	1	0	11	0	0	0	0	0	0	3	0	1	0	2	0	4	0	2	6	4	4	3	0	1	0	1
OTU1234	3599_SEF004_Cer11	1049	25	28	0	0	1	0	0	0	0	0	0	1	0	0	0	0	1	0	1	0	27	8	0	0	0	0	0	0	0	0	1	0	0	0	0	0	0	1	1	0	0	1	0	0	0	0	0
OTU1235	2692_AEG019_Cer11	1048	0	0	2	0	0	0	1	0	0	0	2	0	2	0	0	0	0	0	0	0	0	0	0	0	3	0	1	0	0	0	0	0	0	0	0	0	0	0	0	0	0	0	0	0	0	0	0
OTU1236	1688_HEG015_Cer17	1046	2	0	0	0	0	0	10	0	4	0	0	0	0	0	1	0	0	0	0	0	0	0	0	0	0	0	0	0	0	0	0	1	2	0	1	0	0	18	0	0	1	0	0	0	2	0	1
OTU1237	2108_HEG030_Cer11	1046	0	0	0	0	0	0	0	0	0	0	0	0	0	0	0	0	0	0	0	0	0	0	0	0	0	0	0	0	0	0	0	0	0	0	0	0	0	0	0	0	0	0	0	0	0	0	0
OTU1238	4645_SEG001_Cer11	1044	0	0	1	0	1	0	7	0	3	0	0	0	1	0	3	1	2	0	3	0	0	0	0	2	3	0	1	0	2	2	0	0	2	1	3	0	10	2	0	3	0	3	4	0	1	3	1
OTU1239	1126_SEF028_Cer17	1044	0	0	2	0	0	0	0	0	0	0	0	0	0	0	0	0	1	0	9	0	0	0	2	0	2	0	1	0	0	0	1	1	0	0	0	0	0	1	1	0	0	0	0	0	0	0	0
OTU1240	1388_SEG031_Cer11	1043	0	0	1	0	3	0	12	0	5	0	0	0	0	0	0	0	2	1	0	0	0	0	5	0	0	0	5	0	1	0	0	0	1	0	1	0	2	18	0	1	7	5	4	0	0	0	2
OTU1241	14822_SEG009_Cer17	1042	1	1	0	0	1	1	8	0	1	1	1	0	1	1	3	6	3	1	2	0	0	0	3	1	2	1	0	2	1	1	1	2	2	1	2	3	3	2	1	5	1	1	1	2	3	0	3
OTU1242	4753_AEF023_Cer11	1041	3	0	15	2	7	3	0	2	1	2	0	0	7	1	8	1	4	9	11	8	0	8	14	9	14	15	6	6	0	0	0	1	1	0	1	0	6	0	0	0	0	0	0	1	4	0	2
OTU1243	122_AEF025_Cer17	1037	0	0	0	0	0	0	0	0	49	0	18	0	1	0	0	0	1	0	0	0	0	0	0	0	0	0	0	0	0	0	0	1	0	1	16	15	14	41	1	0	0	1	0	0	2	0	1
OTU1244	775_AEF012_Cer17	1033	17	0	2	0	0	0	0	0	1	0	0	0	2	1	1	3	0	1	1	0	13	4	2	1	5	0	0	2	3	0	0	1	0	0	0	0	0	1	0	0	0	0	0	0	1	0	1
OTU1245	306_HEG003_Cer11	1032	0	0	0	0	0	0	0	0	0	0	0	0	0	0	0	0	0	0	0	0	0	0	0	0	0	0	0	0	0	0	0	0	0	0	0	0	0	0	0	0	0	0	0	0	0	0	0
OTU1246	2565_AEG016_Cer17	1032	0	0	0	0	0	0	0	0	0	0	0	0	0	0	0	0	0	0	0	0	0	0	0	0	0	0	0	0	0	0	0	0	0	0	0	0	0	0	0	0	0	0	0	0	0	0	0
OTU1247	279_SEG025_Cer17	1030	0	0	0	0	5	0	6	0	6	0	2	0	3	0	3	0	7	1	0	0	0	0	0	0	0	0	2	0	0	0	0	0	1	0	0	1	1	0	0	1	3	0	0	0	0	0	0
OTU1248	11014_AEG025_Cer11	1027	0	0	0	1	1	2	8	2	2	1	6	2	4	3	8	4	8	1	2	1	0	1	3	0	1	0	1	0	4	4	11	1	1	2	2	0	7	3	4	2	0	4	0	0	8	1	9
OTU1249	622_HEG009_Cer11	1025	0	0	2	0	0	0	5	0	0	0	4	0	0	0	6	18	1	0	3	0	0	0	0	3	0	6	0	0	0	0	2	0	0	0	0	0	0	0	0	0	0	0	9	0	0	0	4
OTU1250	5684_SEG029_Cer11	1025	1	0	1	1	0	0	10	1	2	4	1	3	1	2	5	1	4	1	1	1	0	1	1	0	2	4	3	0	1	0	4	2	4	0	1	0	2	7	2	0	5	1	0	0	1	1	0
OTU1251	2465_AEF022_Cer11	1024	0	0	0	2	0	0	1	0	0	0	0	0	0	0	1	0	5	1	10	6	24	16	16	7	7	5	52	47	10	9	16	6	0	0	30	18	8	1	5	1	6	1	4	0	7	2	9
OTU1252	2208_HEF004_Cer11	1024	0	1	0	0	3	4	10	0	4	3	9	1	5	1	3	3	7	4	4	1	1	0	4	2	6	1	7	6	5	1	5	0	3	0	6	1	8	3	12	1	5	3	6	2	0	0	6
OTU1253	16_HEG008_Cer17	1022	0	0	0	0	0	0	0	0	0	0	0	0	0	0	0	0	0	0	0	0	0	0	0	0	0	0	0	0	0	0	0	0	0	0	0	0	0	0	0	0	0	0	0	0	0	0	0
OTU1254	1965_AEF043_Cer17	1021	0	0	0	6	0	24	0	0	0	15	0	33	0	0	0	0	0	4	0	57	0	20	1	7	1	2	2	20	0	0	1	0	1	0	0	18	0	0	0	0	0	0	0	0	0	0	0
OTU1255	5174_HEF033_Cer17	1021	0	0	0	7	5	31	12	0	0	0	0	0	0	0	1	1	1	1	7	7	0	11	4	0	0	0	2	0	2	0	1	0	6	0	1	7	8	15	0	1	2	1	0	40	0	0	2
OTU1256	513_SEF036_Cer17	1020	1	0	0	0	0	0	0	0	0	0	0	0	0	0	0	1	0	0	1	0	9	26	0	0	0	0	0	1	0	1	1	0	0	0	0	0	1	1	0	0	0	0	0	0	0	0	1
OTU1257	8294_SEG042_Cer17	1013	2	0	1	2	1	3	5	0	0	0	0	2	0	1	5	6	1	2	2	3	0	0	3	0	6	5	4	0	1	0	4	0	0	3	1	2	5	5	1	8	2	0	2	13	1	5	0
OTU1258	60_AEG029_Cer11	1012	0	0	0	0	0	0	0	0	1	0	0	0	0	0	0	0	0	0	0	0	0	0	0	0	0	0	0	0	0	0	0	0	0	0	0	0	1	0	0	0	0	0	0	0	0	0	0
OTU1259	270_AEG030_Cer11	1011	0	0	0	0	0	0	0	0	0	0	0	0	0	0	0	0	0	0	0	0	0	0	0	0	0	0	0	0	0	0	0	0	0	0	0	0	0	0	0	0	0	0	0	0	0	0	0
OTU1260	3749_HEF042_Cer11	1006	5	0	5	3	8	3	3	4	2	0	3	0	5	3	2	0	3	0	8	0	6	3	9	6	6	0	6	9	6	5	3	1	3	1	6	8	14	4	0	1	0	0	3	0	1	1	5
OTU1261	20916_HEF048_Cer17	1005	0	0	0	3	2	3	11	0	3	3	0	4	2	2	8	2	2	7	2	3	0	0	3	2	5	3	7	10	1	1	5	0	2	8	1	3	4	12	8	3	2	2	0	1	0	0	3
OTU1262	2079_SEF008_Cer11	1003	0	0	0	0	0	0	0	0	0	0	0	0	0	0	0	0	0	0	0	0	0	0	0	0	0	0	0	0	1	0	0	0	0	0	0	0	0	0	0	0	0	0	0	0	1	0	0
OTU1263	35_HEG035_Cer17	1003	0	0	0	0	0	0	0	0	0	0	0	0	0	0	0	0	0	0	0	0	0	0	0	0	0	0	0	0	0	0	0	0	0	0	0	0	0	0	0	0	0	0	0	0	0	0	0
OTU1264	427_SEG010_Cer11	1003	0	0	0	0	0	0	0	0	0	0	0	0	0	0	0	0	0	0	0	0	0	0	0	0	0	0	0	0	0	0	0	0	0	0	0	0	0	0	0	0	0	0	0	0	0	0	0
OTU1265	18520_HEG048_Cer17	1001	0	1	0	0	1	1	8	1	1	1	0	0	2	2	3	4	4	3	2	0	0	1	1	3	0	0	0	6	0	1	4	0	4	1	0	3	3	6	1	1	1	2	2	4	2	1	4
OTU1266	19543_SEF042_Cer11	1001	108	2	0	0	2	0	6	1	3	1	2	0	1	0	2	0	0	0	2	1	1	2	0	2	0	0	0	0	0	0	3	0	0	0	0	0	0	0	0	0	0	0	0	0	0	0	0
OTU1267	2162_AEF022_Cer17	1001	0	0	3	0	3	2	13	2	2	0	2	2	3	1	2	7	0	1	2	0	0	0	2	0	0	0	2	0	1	0	6	4	1	0	3	4	11	8	3	8	7	6	2	8	7	9	4
OTU1268	25670_AEF032_Cer11	998	0	0	0	0	5	0	8	0	2	2	4	1	4	4	0	2	3	2	2	0	0	0	2	0	1	0	2	3	2	0	2	1	4	1	0	5	3	2	6	8	3	2	1	3	0	1	5
OTU1269	9492_HEF001_Cer11	997	0	0	9	4	16	1	2	1	6	3	4	3	22	2	8	38	10	4	30	18	1	3	9	2	16	3	12	2	10	13	2	1	0	0	14	1	9	1	1	3	1	1	2	0	8	0	11
OTU1270	6621_HEG026_Cer11	996	0	0	1	0	1	9	6	3	7	0	1	0	2	0	1	2	7	3	5	6	0	0	0	0	0	0	3	3	0	0	0	0	1	1	0	1	6	1	4	7	2	6	0	0	0	0	2
OTU1271	1485_SEG050_Cer17	995	0	1	7	2	3	6	2	0	6	0	9	6	0	0	3	2	3	4	10	3	0	0	0	0	1	0	3	0	0	0	0	0	0	1	1	2	0	5	0	1	1	0	0	0	1	1	3
OTU1272	3283_HEF025_Cer17	995	7	0	0	0	3	0	5	0	0	0	0	0	1	1	2	0	5	0	24	3	0	0	1	0	9	0	4	0	0	0	3	0	1	12	0	0	4	0	1	27	1	0	0	0	10	0	1
OTU1273	1840_AEG049_Cer11	994	0	0	0	0	0	0	0	0	0	0	0	0	0	0	0	0	0	0	0	0	0	0	0	0	0	0	0	0	0	0	0	0	0	0	0	0	0	0	0	0	0	0	0	0	0	0	0
OTU1274	11283_SEF025_Cer17	993	1	0	0	0	0	0	0	0	0	0	0	0	0	3	0	0	0	0	0	0	0	0	0	0	0	0	0	0	0	0	1	0	0	0	1	0	1	0	0	0	1	0	0	1	0	0	0
OTU1275	358_HEF045_Cer17	993	0	1	0	0	0	40	0	8	0	7	0	1	0	44	0	3	0	21	0	13	0	0	0	6	0	2	1	2	0	9	1	4	0	4	0	11	0	44	0	14	0	7	0	0	0	12	0
OTU1276	4753_SEF046_Cer17	991	4	3	0	2	0	2	0	0	0	1	0	1	0	5	0	1	0	0	0	1	3	30	0	6	0	4	0	0	0	0	0	3	0	2	0	1	0	0	1	0	0	0	0	0	0	0	0
OTU1277	15620_SEG022_Cer11	989	0	0	0	0	0	0	0	0	0	0	0	0	0	0	0	0	0	0	0	0	0	0	0	0	0	0	0	0	0	0	0	0	0	0	0	0	0	0	0	0	0	0	0	0	0	0	0
OTU1278	2598_HEF016_Cer11	988	0	0	1	1	3	1	9	0	6	3	3	2	2	2	6	8	8	4	3	1	1	0	0	2	3	2	1	3	10	3	7	2	3	1	6	0	5	3	3	4	2	2	5	0	4	2	14
OTU1279	356_HEG017_Cer11	988	0	0	0	0	0	5	10	0	0	0	0	0	0	0	0	0	0	0	0	0	0	0	0	0	0	0	0	0	0	0	0	0	3	0	0	0	0	0	0	0	1	0	0	0	0	0	0
OTU1280	1213_HEG031_Cer17	987	0	0	0	0	0	0	0	2	2	0	0	0	0	1	5	3	2	1	0	0	0	0	1	0	0	0	2	0	1	0	3	0	0	6	1	2	1	2	3	7	2	1	3	8	0	0	5
OTU1281	559_SEF032_Cer17	986	0	0	0	0	0	0	0	0	2	0	0	0	3	0	0	0	0	0	1	0	1	11	3	4	2	0	7	0	1	0	0	0	0	0	3	2	0	0	0	0	0	0	0	1	0	0	1
OTU1282	1345_HEG038_Cer11	986	0	0	0	0	0	0	4	0	0	0	0	0	0	0	0	0	0	0	1	0	0	0	0	0	0	0	0	0	0	0	0	0	0	0	0	0	0	0	0	0	0	0	0	0	0	0	0
OTU1283	2335_HEG020_Cer11	985	1	0	0	1	3	2	9	0	3	4	0	1	1	2	4	3	6	4	2	0	0	0	0	0	1	0	3	1	0	8	3	5	4	8	0	0	7	2	2	3	2	4	1	0	1	1	1
OTU1284	704_HEG026_Cer17	985	0	0	0	0	0	0	0	0	0	0	0	0	0	0	0	0	0	0	0	0	0	0	0	0	0	0	0	0	0	0	0	0	0	0	0	0	0	0	0	0	0	0	0	0	0	0	0
OTU1285	4653_HEG039_Cer11	984	0	1	2	6	4	3	2	3	0	2	1	1	2	3	0	3	0	1	13	12	0	0	10	4	5	4	0	4	0	5	3	9	0	2	1	1	1	12	1	4	2	3	1	3	2	2	11
OTU1286	1970_SEG047_Cer17	984	0	0	0	0	0	0	2	0	0	0	0	3	0	0	1	0	2	2	1	0	0	0	1	0	0	0	0	0	1	0	1	0	0	1	0	0	3	1	0	0	2	4	0	0	3	0	0
OTU1287	127_SEF016_Cer17	983	3	0	0	0	0	0	0	1	0	0	0	0	0	0	0	0	0	0	1	1	0	0	5	6	8	0	0	1	1	0	0	2	0	0	0	0	0	0	0	0	1	0	0	0	0	0	2
OTU1288	6463_HEG045_Cer17	983	1	0	3	1	3	2	10	1	4	4	0	3	1	1	7	2	7	3	1	4	0	1	4	2	6	1	4	2	3	4	5	5	4	1	2	8	10	3	1	5	1	2	3	1	1	1	6
OTU1289	17266_SEF019_Cer17	980	16	0	0	0	1	1	1	0	1	0	1	0	11	2	1	1	2	1	5	1	6	2	7	4	5	2	2	0	4	0	0	2	2	0	4	2	4	3	0	0	1	0	0	0	2	1	0
OTU1290	30524_HEG030_Cer11	978	1	0	2	0	1	2	4	0	0	0	1	3	1	4	3	3	0	2	7	2	1	2	1	2	2	1	4	1	1	2	6	0	1	0	1	1	1	6	1	2	0	0	5	0	2	2	4
OTU1291	3180_HEF010_Cer11	978	0	0	0	29	1	0	6	0	26	0	21	1	0	0	2	0	0	0	1	0	0	0	1	0	0	0	21	29	0	0	0	0	6	0	21	0	1	0	0	5	1	0	2	0	0	0	2
OTU1292	604_AEF026_Cer17	977	0	0	0	2	1	15	0	4	0	10	2	3	1	10	0	3	0	1	0	22	0	0	0	22	1	1	0	4	0	27	0	8	0	1	0	8	0	41	0	19	0	4	0	21	0	16	1
OTU1293	241_AEG035_Cer17	977	0	0	0	0	0	0	0	0	0	0	0	0	0	0	0	0	0	0	0	0	0	0	0	0	0	0	0	0	0	0	0	0	0	0	0	0	0	0	0	0	0	0	0	0	0	0	0
OTU1294	4658_SEG027_Cer17	974	0	0	0	0	0	0	0	0	0	0	0	0	0	0	0	0	0	0	0	0	0	0	0	0	0	0	0	0	0	0	0	0	0	0	0	0	0	0	0	0	0	0	0	0	0	0	0
OTU1295	2590_SEG035_Cer17	973	0	0	0	0	2	0	3	0	0	0	0	0	0	1	1	0	6	0	0	0	0	0	0	2	0	0	1	0	2	2	0	3	0	0	2	0	3	0	2	0	6	11	7	0	1	0	1
OTU1296	71_HEF040_Cer17	973	0	0	0	0	0	11	0	0	0	0	0	0	0	0	0	2	0	1	0	0	0	0	0	0	0	0	0	0	0	0	0	0	0	0	0	0	0	0	0	10	0	0	0	0	0	9	0
OTU1297	26332_AEG003_Cer11	972	2	0	0	0	1	0	3	0	2	1	0	1	0	0	3	1	0	0	1	1	1	3	1	4	0	0	1	0	0	0	0	3	0	0	1	0	2	0	1	3	1	2	0	0	0	0	0
OTU1298	3545_AEF030_Cer17	972	0	0	0	0	0	3	0	5	0	1	0	10	0	3	0	1	0	10	0	0	0	0	0	0	0	0	0	0	0	18	0	43	0	8	0	2	0	15	0	12	0	10	0	25	0	2	0
OTU1299	28872_SEF019_Cer17	971	6	1	0	0	0	0	0	0	0	0	1	0	0	0	0	0	0	0	0	0	0	0	0	0	1	0	1	0	0	0	0	0	0	0	0	0	0	0	0	0	0	0	0	0	0	0	0
OTU1300	4845_HEF020_Cer11	971	0	0	0	1	2	0	4	2	5	3	0	2	3	0	2	2	2	2	3	3	0	1	1	2	3	3	4	4	4	1	3	0	4	2	1	1	7	1	1	1	1	4	3	1	0	1	3
OTU1301	304_HEF027_Cer17	970	0	1	0	0	1	1	4	0	0	0	0	1	0	14	1	26	0	0	0	0	0	0	0	0	0	0	1	0	1	8	1	1	1	9	1	3	0	0	2	0	0	0	0	0	0	1	0
OTU1302	352_SEG017_Cer11	969	0	0	0	0	0	0	0	0	0	0	0	0	0	0	0	0	0	0	0	0	0	0	0	0	0	0	0	0	0	0	0	0	0	0	0	0	0	0	0	0	0	0	0	0	0	0	0
OTU1303	15862_AEF025_Cer11	969	0	0	0	0	2	0	11	0	8	2	7	0	0	4	4	1	5	7	3	4	1	0	1	0	2	0	2	2	6	1	1	4	0	3	3	1	7	3	10	13	8	2	5	2	3	2	3
OTU1304	10415_AEF034_Cer11	968	2	2	2	2	2	1	3	0	8	0	3	3	6	1	4	0	4	1	2	3	1	14	3	0	5	0	7	6	1	0	3	0	1	1	2	4	7	0	0	0	2	0	1	1	2	0	0
OTU1305	163_AEG025_Cer17	967	2	0	0	0	0	0	0	0	0	0	0	0	0	0	0	0	0	0	1	0	0	0	0	0	0	0	0	0	0	0	0	0	0	0	0	0	0	0	0	0	0	0	0	0	0	0	0
OTU1306	22752_AEF034_Cer17	966	1	1	6	0	6	2	2	1	3	4	1	0	2	1	2	4	1	4	4	9	0	1	1	4	1	3	6	4	5	2	3	2	3	3	0	0	2	4	8	3	1	2	4	4	0	2	4
OTU1307	3246_AEF022_Cer11	964	0	1	1	2	1	3	20	5	0	3	2	0	1	1	3	4	6	2	6	1	1	0	3	0	1	0	5	1	2	2	4	1	2	4	0	1	7	3	2	0	5	3	5	0	3	5	8
OTU1308	2897_AEF003_Cer11	964	2	0	7	2	15	3	3	0	10	1	3	0	14	0	6	6	9	2	24	9	2	1	5	6	10	1	5	0	5	1	3	5	1	0	5	1	24	3	4	1	1	0	1	0	1	3	21
OTU1309	2186_HEG004_Cer11	962	0	0	0	0	0	0	0	0	0	0	0	0	0	0	0	0	0	0	0	0	0	0	0	0	0	0	0	0	0	0	0	0	0	0	0	0	0	0	0	0	0	0	0	0	0	0	0
OTU1310	70_HEG003_Cer17	960	0	0	0	0	0	0	0	0	0	0	0	0	0	0	0	0	0	0	0	0	0	0	0	0	0	0	0	0	0	0	0	0	0	0	0	0	0	0	0	0	0	0	0	0	0	0	0
OTU1311	102_HEG020_Cer17	959	0	0	0	0	0	0	0	0	0	0	0	0	0	0	0	0	0	0	0	0	0	0	0	0	0	0	0	0	0	0	0	0	0	0	0	0	0	0	0	0	0	0	0	0	0	0	0
OTU1312	4091_AEF040_Cer11	958	1	0	2	0	0	0	13	0	7	2	2	4	4	3	2	7	4	6	2	3	0	0	2	2	0	2	4	1	2	8	5	11	0	2	7	2	5	3	5	7	4	2	7	4	2	2	5
OTU1313	1008_HEF001_Cer11	957	16	1	3	2	1	1	1	0	5	0	0	3	3	1	2	0	1	0	15	4	10	12	8	1	0	0	3	0	1	0	1	0	0	0	9	1	5	5	0	0	1	0	0	0	0	0	2
OTU1314	111_AEG014_Cer17	956	0	0	1	0	1	0	0	0	0	0	0	0	0	0	0	0	0	0	0	0	0	0	0	0	0	0	0	0	0	0	0	0	0	0	1	16	1	9	0	0	0	0	0	0	0	0	0
OTU1315	6051_AEF006_Cer11	956	0	0	0	0	3	0	18	1	7	2	6	3	7	0	18	0	7	0	0	1	0	0	1	1	22	1	1	0	4	1	3	30	3	0	5	2	5	5	51	3	13	5	8	0	11	1	9
OTU1316	2571_SEF022_Cer17	955	6	0	2	0	6	0	6	1	6	0	4	1	13	0	13	2	5	2	3	1	7	2	6	1	8	1	8	2	4	1	5	1	1	0	3	4	11	1	5	2	4	0	8	0	7	2	5
OTU1317	2015_HEF026_Cer11	954	0	0	0	1	5	9	0	0	0	0	0	0	2	9	0	0	1	0	3	0	0	0	0	0	0	0	0	0	1	0	2	0	1	0	0	0	0	0	4	0	0	0	0	0	0	0	0
OTU1318	734_SEG009_Cer11	954	0	0	0	0	0	0	0	0	0	0	0	0	0	0	0	0	0	0	1	0	0	0	0	0	0	0	0	0	1	0	0	0	0	0	0	0	0	0	0	0	0	0	0	0	0	0	0
OTU1319	2423_HEG047_Cer11	954	0	0	0	0	0	0	4	0	1	0	0	0	0	1	0	0	1	1	0	1	0	0	1	0	0	0	1	0	1	0	0	0	0	1	0	0	1	2	0	4	0	0	2	0	0	0	0
OTU1320	20701_SEG007_Cer11	953	0	0	1	0	2	4	13	3	0	0	1	3	0	0	1	1	1	0	3	1	0	0	0	0	1	0	0	1	4	8	1	3	1	0	1	0	3	7	1	1	3	2	3	2	1	0	0
OTU1321	11003_SEF048_Cer17	952	0	0	1	0	9	6	0	1	5	2	0	0	6	7	2	2	4	0	1	0	1	0	8	2	2	4	2	2	1	0	2	0	0	0	0	2	3	0	0	0	3	0	2	0	1	0	0
OTU1322	1730_SEF050_Cer17	951	1	0	0	0	0	1	21	0	9	0	0	0	0	0	1	0	4	4	1	0	0	0	1	1	0	0	0	0	0	0	0	0	2	9	1	1	2	2	7	0	12	20	1	0	1	0	2
OTU1323	218_HEG036_Cer17	951	0	0	0	0	0	0	0	0	0	0	0	0	0	0	0	0	0	0	0	0	0	0	0	0	0	0	0	0	0	0	0	0	0	0	0	0	0	0	0	0	0	0	0	0	0	0	0
OTU1324	17586_SEF049_Cer17	951	3	0	4	5	1	0	0	0	1	0	0	2	2	2	2	1	2	0	2	0	3	9	0	5	0	2	2	1	5	0	5	1	0	0	0	2	1	0	0	0	0	0	0	0	1	0	1
OTU1325	1260_SEG042_Cer17	951	0	0	0	0	0	0	0	0	0	0	0	0	0	0	0	0	0	0	0	3	0	0	0	0	0	1	0	14	0	0	0	0	0	0	0	3	0	0	0	0	0	0	0	0	0	0	0
OTU1326	2657_HEF036_Cer17	950	1	0	1	0	0	9	0	0	0	0	0	0	2	4	1	0	0	0	0	0	2	0	2	0	0	0	0	0	0	1	3	5	0	0	1	0	0	0	0	0	0	0	1	0	0	1	2
OTU1327	967_AEG028_Cer17	950	0	0	0	0	0	0	9	0	1	0	0	2	2	1	3	0	1	1	2	0	0	0	0	0	1	0	1	0	0	0	0	1	3	3	0	2	0	0	1	0	2	0	4	0	1	0	6
OTU1328	170_SEG009_Cer17	950	0	0	0	0	0	0	0	0	0	0	0	0	0	0	0	0	0	0	0	0	0	0	0	0	0	0	0	0	0	0	0	0	0	0	0	0	0	0	0	0	0	0	0	0	0	0	0
OTU1329	10362_HEG021_Cer11	948	2	0	1	2	3	0	3	0	0	1	1	1	1	1	2	3	5	2	1	2	0	0	5	0	0	1	2	0	2	5	2	5	0	1	1	3	4	3	5	0	5	1	3	1	4	0	4
OTU1330	6845_HEG022_Cer17	947	0	0	0	0	0	0	0	0	0	0	0	0	0	0	0	3	0	0	1	0	0	0	0	0	0	10	0	0	2	0	0	0	0	0	0	1	2	0	0	0	0	0	0	0	0	0	0
OTU1331	5616_AEG042_Cer11	946	0	0	1	0	1	0	6	1	0	0	1	2	1	0	2	3	1	0	3	1	0	1	0	0	1	0	2	6	0	2	0	3	0	0	2	0	3	2	3	2	0	2	1	6	2	0	0
OTU1332	3000_AEG003_Cer11	943	0	0	1	0	0	0	0	1	0	0	2	0	2	3	6	0	0	0	7	2	1	0	2	0	3	0	0	0	5	1	3	3	0	2	0	2	5	0	1	1	1	0	3	1	2	1	3
OTU1333	15542_SEF026_Cer17	943	18	0	0	1	2	1	0	0	0	1	0	1	1	0	0	0	0	0	6	1	2	3	4	5	9	0	1	5	2	0	2	1	3	0	0	1	2	3	0	0	0	1	0	0	0	0	0
OTU1334	270_SEG035_Cer17	943	0	0	0	3	0	1	0	0	0	4	0	0	1	0	0	0	1	0	0	0	112	1	4	1	1	7	2	0	2	0	1	0	0	0	0	0	1	0	0	0	0	2	0	3	0	0	0
OTU1335	2425_SEF020_Cer17	943	2	0	0	0	2	0	0	0	0	0	0	0	0	0	1	0	5	0	0	0	0	5	2	0	0	0	2	0	0	0	3	0	0	0	7	3	0	0	1	0	0	0	1	0	0	0	0
OTU1336	15009_AEF012_Cer11	942	0	1	0	1	2	1	8	3	0	2	0	0	1	0	2	0	5	1	0	0	23	9	20	1	2	0	49	88	0	0	4	0	0	0	34	17	14	3	6	0	0	1	0	0	0	0	3
OTU1337	24863_AEF001_Cer11	941	16	1	4	0	5	1	4	1	3	0	1	1	1	0	4	3	2	2	9	2	9	6	5	0	8	0	4	2	6	2	0	3	1	0	0	1	4	0	0	1	1	0	1	0	1	1	4
OTU1338	834_SEG024_Cer17	939	0	0	0	0	1	0	1	0	0	0	0	0	0	0	0	0	7	0	0	0	0	0	0	0	0	0	0	0	3	0	0	0	1	0	0	0	0	0	0	4	2	0	0	0	0	0	0
OTU1339	195_SEG037_Cer17	939	0	0	0	0	0	0	0	0	0	0	0	0	0	0	0	0	0	0	0	0	0	0	0	0	0	0	0	0	0	0	0	0	0	0	0	0	0	0	0	0	0	0	0	0	0	0	0
OTU1340	19000_AEF026_Cer17	936	5	0	1	1	2	0	0	2	1	0	1	0	3	1	2	2	4	3	5	4	6	1	1	4	2	1	4	3	2	2	2	2	0	0	2	2	4	5	3	5	1	3	4	5	1	1	2
OTU1341	9974_AEF005_Cer17	936	0	0	3	0	3	0	0	4	0	6	3	0	0	1	3	0	1	6	0	0	0	0	0	2	0	0	0	0	0	1	0	0	0	2	2	2	11	8	2	2	4	0	1	1	3	5	3
OTU1342	228_AEG024_Cer11	936	0	0	0	0	0	0	0	0	0	0	0	0	0	0	0	0	0	0	0	0	0	0	0	0	0	0	0	0	0	0	0	0	0	0	0	0	0	0	0	0	0	0	0	0	0	0	0
OTU1343	2464_SEF032_Cer17	935	0	5	1	2	0	0	0	0	0	0	0	0	0	0	1	0	0	0	4	22	1	8	1	0	1	0	0	7	0	0	0	1	0	0	0	0	0	0	0	0	0	0	0	0	0	0	0
OTU1344	840_SEG024_Cer17	934	0	0	0	0	0	0	0	0	0	0	0	0	0	0	0	0	0	0	0	0	0	0	0	0	0	0	0	0	0	0	0	0	0	0	0	0	0	0	0	0	0	0	0	0	0	0	0
OTU1345	1297_HEG012_Cer11	934	0	0	0	0	0	0	0	0	0	0	0	0	0	0	0	0	0	0	0	0	0	0	0	0	0	0	0	0	0	0	0	0	0	0	0	0	0	0	0	0	0	0	0	0	0	0	0
OTU1346	247_HEG047_Cer11	932	0	0	0	0	0	0	0	0	0	0	0	0	0	0	0	0	0	0	0	0	0	0	0	0	0	0	0	0	0	0	0	0	0	0	0	0	0	0	0	0	0	0	0	0	0	0	0
OTU1347	2431_HEF010_Cer11	932	0	0	0	0	0	0	26	0	0	0	0	0	4	2	0	2	0	0	0	0	0	0	0	0	0	0	0	0	0	0	0	0	0	0	0	0	1	0	7	0	0	0	1	0	0	0	0
OTU1348	237_SEG006_Cer11	932	0	0	0	0	0	0	2	3	0	0	0	0	0	1	0	0	0	0	0	0	0	0	0	0	0	0	0	0	1	0	0	0	1	0	3	0	0	0	10	0	2	0	7	0	1	0	1
OTU1349	276_AEG041_Cer11	931	0	0	2	0	1	0	3	0	1	0	1	3	1	1	8	2	0	3	0	0	0	0	0	0	0	3	3	0	0	2	4	0	0	3	1	0	2	1	2	3	6	1	9	1	3	1	1
OTU1350	629_SEG001_Cer17	930	4	0	0	0	0	0	0	0	3	0	0	0	0	0	0	0	0	0	2	0	0	0	0	0	0	0	0	0	0	0	0	0	0	0	0	0	0	0	0	0	0	0	0	0	0	0	0
OTU1351	9620_HEF050_Cer11	929	0	0	0	0	0	0	6	6	0	10	1	3	0	0	0	0	0	2	0	0	0	0	1	2	0	0	3	6	1	0	3	0	0	1	2	0	1	1	6	10	0	1	1	0	0	0	0
OTU1352	4423_SEG014_Cer17	928	0	0	0	0	0	0	32	0	0	0	3	0	0	0	12	0	8	0	0	0	0	0	2	0	0	0	1	0	10	5	6	0	11	6	1	1	2	9	13	31	5	4	11	1	1	0	2
OTU1353	221_HEG046_Cer11	927	0	0	0	0	0	0	0	0	0	0	0	0	0	0	0	0	0	0	0	0	0	0	0	0	0	0	0	0	0	0	0	0	0	0	0	0	2	1	0	0	0	0	0	0	0	0	0
OTU1354	4950_HEF015_Cer11	927	0	0	0	0	1	0	0	0	0	2	0	0	2	0	1	0	3	1	3	1	1	0	1	1	3	0	3	7	0	0	2	1	1	0	5	1	2	0	0	2	0	0	0	0	1	0	0
OTU1355	2557_HEG044_Cer17	926	0	0	0	1	0	1	0	1	0	0	0	0	0	2	0	1	0	0	0	0	0	0	0	0	0	0	0	0	0	0	0	0	0	0	0	0	0	0	0	0	0	0	0	0	0	0	0
OTU1356	3135_SEF020_Cer11	925	0	1	22	10	36	0	4	0	1	0	0	0	6	1	1	0	3	0	92	25	0	0	30	0	16	0	4	0	15	17	0	1	2	3	1	0	0	0	0	0	1	0	0	0	1	0	3
OTU1357	4818_SEF042_Cer11	923	12	0	1	0	0	1	3	0	0	0	0	0	2	3	0	1	2	0	8	3	6	10	1	2	3	0	0	0	1	0	0	1	0	0	0	0	0	0	1	0	0	0	0	0	0	0	1
OTU1358	27_AEG030_Cer11	920	0	0	0	1	1	0	1	0	0	0	0	1	1	0	0	0	0	0	0	0	0	0	0	0	0	0	0	1	2	6	1	0	0	0	0	0	0	0	0	0	0	0	0	0	0	0	0
OTU1359	5924_HEG043_Cer11	918	0	0	0	1	0	1	2	0	0	0	1	0	0	0	1	0	0	1	0	0	0	0	1	0	0	0	1	1	0	2	0	1	1	1	1	0	0	2	0	1	0	1	1	0	2	0	0
OTU1360	4009_AEF036_Cer11	918	0	0	0	11	37	30	10	0	0	1	0	1	3	5	1	1	1	1	0	0	0	0	9	49	0	27	33	1	2	0	2	0	2	3	1	0	0	0	0	19	1	3	0	0	0	0	32
OTU1361	8336_AEF011_Cer17	916	0	2	0	4	0	0	1	4	0	2	0	1	1	7	2	13	0	8	1	8	0	5	0	7	0	0	1	5	0	8	0	5	1	4	0	5	2	11	1	2	0	5	0	7	0	2	0
OTU1362	1616_AEG010_Cer11	916	0	0	0	0	0	0	0	0	0	0	0	0	0	1	0	0	0	0	0	0	0	0	0	0	0	0	2	28	0	0	0	0	0	0	0	0	0	0	7	0	0	0	1	0	0	0	0
OTU1363	1118_SEG024_Cer17	915	0	0	0	1	1	1	4	4	2	2	0	3	1	3	4	4	5	6	1	2	0	0	0	0	1	0	1	4	1	0	3	8	1	3	0	5	1	9	3	3	4	2	1	2	1	6	2
OTU1364	2274_SEG015_Cer17	914	0	0	0	0	0	0	0	0	0	0	0	0	0	0	0	0	0	0	0	0	0	0	0	0	0	0	0	0	0	0	0	0	0	0	0	0	0	0	0	0	0	0	0	0	0	0	0
OTU1365	25032_SEG046_Cer17	914	0	0	0	0	0	0	0	0	0	0	0	0	0	0	0	0	0	0	0	0	0	0	0	0	0	0	0	0	0	0	0	0	0	0	0	0	0	0	0	0	0	0	0	0	0	0	0
OTU1366	1200_AEF024_Cer17	913	0	0	0	0	3	1	3	1	3	0	0	42	0	0	13	2	7	1	0	1	0	0	5	0	4	0	7	68	0	0	4	2	0	0	1	2	8	31	5	0	3	0	5	0	1	0	2
OTU1367	3504_AEG029_Cer11	911	0	0	0	0	0	0	0	0	0	0	0	0	0	0	0	0	0	0	0	0	0	0	0	0	0	0	0	0	0	0	0	0	0	0	0	0	0	0	0	0	0	0	0	0	0	0	0
OTU1368	13430_AEG012_Cer17	911	0	0	0	0	0	0	0	0	0	0	0	0	0	1	0	0	0	0	0	0	0	0	0	0	0	0	0	0	0	0	0	0	0	0	0	0	0	0	0	0	0	0	0	0	0	0	0
OTU1369	9470_HEF009_Cer11	911	6	0	6	2	1	1	3	0	1	1	1	0	5	0	6	2	8	0	5	2	2	6	9	3	9	2	5	3	5	2	7	1	1	0	7	0	7	0	3	3	3	0	2	1	4	0	2
OTU1370	690_AEG044_Cer17	909	0	0	0	0	0	0	0	0	0	0	0	0	0	0	0	0	0	0	0	0	0	0	0	0	0	0	0	0	0	0	0	0	0	0	0	0	0	0	0	0	0	0	0	0	0	0	0
OTU1371	3588_AEG008_Cer11	908	0	0	0	0	2	1	4	1	0	0	2	0	1	0	2	5	3	1	3	0	0	0	1	1	1	1	0	0	2	1	1	1	0	0	0	2	3	2	1	1	3	1	1	2	1	2	2
OTU1372	8416_HEF011_Cer11	906	1	0	6	5	43	2	1	13	3	0	1	0	2	0	4	49	25	12	13	49	1	0	10	7	24	30	1	7	0	1	1	22	0	9	0	0	0	3	1	1	0	0	1	11	3	4	0
OTU1373	12507_AEF038_Cer11	906	4	0	5	3	2	3	6	2	3	1	2	5	4	3	7	0	14	3	9	2	12	0	13	2	16	8	4	1	5	0	5	14	4	1	1	4	9	1	0	2	0	2	1	1	2	0	5
OTU1374	148_HEG020_Cer17	905	0	0	1	0	0	0	19	2	0	0	1	0	0	0	0	0	0	0	0	0	0	0	1	0	0	0	0	0	0	0	1	0	1	0	0	0	1	1	6	7	0	0	1	0	1	0	0
OTU1375	1351_HEG024_Cer17	904	0	0	0	0	0	0	0	0	0	0	0	0	0	0	0	0	0	0	0	0	0	0	0	0	0	0	0	0	0	0	0	0	0	0	0	0	0	0	0	0	0	0	0	0	0	0	0
OTU1376	1571_HEF032_Cer11	901	1	0	1	0	1	2	0	0	11	0	1	0	6	2	1	0	3	1	3	5	24	1	12	4	1	2	3	2	3	4	0	0	1	0	11	0	11	2	0	0	0	0	1	0	0	0	19
OTU1377	1968_SEG005_Cer17	900	0	0	0	0	4	0	14	3	0	0	4	0	0	0	1	0	0	0	0	0	0	0	0	0	0	0	0	0	0	0	0	0	4	0	0	0	4	0	0	12	3	8	0	0	1	0	0
OTU1378	43_SEG024_Cer17	898	0	0	0	0	0	0	0	0	0	0	0	0	0	0	0	0	0	0	0	0	0	0	0	0	0	0	0	0	0	0	0	0	0	0	0	0	0	0	0	0	0	0	0	0	0	0	0
OTU1379	15815_HEF048_Cer17	897	0	0	4	1	6	2	7	1	5	6	3	3	7	3	0	4	4	6	10	1	2	0	5	1	9	5	2	6	6	4	1	1	2	0	3	4	8	1	9	16	4	2	12	2	3	1	7
OTU1380	4872_SEF044_Cer11	897	24	0	6	0	3	2	1	0	2	0	0	1	3	2	3	1	2	2	7	3	16	22	3	2	5	3	1	3	3	1	1	1	2	0	0	0	1	1	0	0	0	1	0	2	0	0	1
OTU1381	17_HEF042_Cer17	896	0	0	0	0	0	0	0	0	12	0	9	0	4	0	0	0	10	5	4	0	0	0	2	1	0	0	1	0	1	0	30	0	5	2	2	0	1	0	3	1	9	0	6	0	7	0	2
OTU1382	95_SEG006_Cer11	891	0	0	0	0	0	0	0	0	0	0	0	0	0	0	0	0	0	0	0	0	0	0	0	0	0	0	0	0	0	0	0	0	0	0	0	0	0	0	0	0	0	0	0	0	0	0	0
OTU1383	305_HEG046_Cer17	890	0	0	0	0	0	0	1	0	1	1	1	0	0	0	0	0	1	0	1	0	0	0	1	0	0	0	0	0	1	0	0	1	2	0	0	1	2	0	4	0	0	0	0	5	0	0	0
OTU1384	20240_SEF042_Cer11	890	9	0	0	1	1	0	0	0	2	0	0	3	3	0	1	0	0	1	1	0	7	7	2	1	8	0	0	0	5	0	2	2	2	0	1	1	3	1	2	0	1	0	2	1	0	0	0
OTU1385	12230_AEG030_Cer11	889	0	0	0	0	0	0	0	0	0	0	0	0	0	0	0	0	0	0	0	0	0	0	0	0	0	0	0	0	0	0	0	0	0	0	0	0	0	0	0	0	0	0	0	0	0	0	0
OTU1386	495_SEG032_Cer17	889	0	0	0	0	0	0	0	0	0	0	0	0	0	0	0	0	0	0	0	0	0	0	0	0	0	0	0	0	0	0	0	0	0	0	0	0	0	0	0	0	0	0	0	0	0	0	0
OTU1387	845_HEG045_Cer17	887	0	0	0	0	0	0	0	0	0	0	0	0	0	0	0	0	0	0	0	0	0	0	0	0	0	0	0	0	0	0	0	0	0	0	0	0	0	0	0	0	0	0	0	0	0	0	0
OTU1388	1042_AEG049_Cer17	887	0	0	0	0	0	0	1	0	0	0	0	0	0	1	0	0	0	0	0	0	0	0	0	4	0	0	0	11	0	0	0	1	0	0	0	4	0	15	0	0	0	0	0	1	0	0	0
OTU1389	5560_SEG038_Cer17	886	4	0	2	0	3	3	2	2	2	1	1	2	2	2	3	3	1	1	0	5	0	2	1	2	0	5	2	2	1	1	4	7	2	1	2	3	4	4	3	4	2	4	2	1	2	5	6
OTU1390	4033_HEF044_Cer11	886	0	0	0	0	5	0	24	0	2	0	0	16	3	4	1	2	7	0	5	0	0	0	7	0	2	0	0	0	2	0	4	0	4	0	2	0	18	0	5	0	4	0	9	0	8	0	3
OTU1391	355_SEG027_Cer11	884	0	0	0	0	2	1	8	3	5	0	1	0	2	0	6	0	4	0	0	1	0	1	0	0	5	0	1	2	0	0	1	5	4	0	3	1	3	0	2	0	5	0	9	1	2	0	3
OTU1392	8004_AEF030_Cer17	882	0	0	0	0	0	4	0	19	0	5	1	21	0	7	0	7	0	3	0	12	0	1	0	7	0	0	0	2	0	21	0	10	1	5	1	6	0	33	2	17	0	11	0	19	0	28	0
OTU1393	23_SEF031_Cer17	882	4	5	0	0	0	0	0	0	0	1	0	1	1	0	0	0	0	0	3	0	13	0	0	12	0	0	0	0	0	1	0	0	0	0	0	1	0	0	0	17	0	0	0	0	0	0	0
OTU1394	2646_SEF014_Cer17	881	0	0	0	0	0	0	0	0	0	0	0	0	0	0	0	0	0	1	0	0	0	1	0	0	0	1	0	1	0	5	0	1	0	0	0	0	0	17	0	0	0	0	0	0	0	1	0
OTU1395	3682_HEG010_Cer11	881	0	1	0	0	0	0	0	0	0	0	0	2	0	1	0	6	0	0	1	0	0	4	0	6	0	3	0	8	0	0	0	1	0	0	0	3	1	0	0	12	0	2	0	2	0	1	0
OTU1396	3531_SEG003_Cer17	880	0	0	0	6	0	5	0	2	0	6	0	3	0	2	0	5	0	9	1	2	0	0	0	4	0	6	0	4	1	8	0	0	0	0	0	2	0	6	0	8	0	6	0	0	0	0	0
OTU1397	716_AEF046_Cer17	879	0	1	1	0	9	0	13	0	1	0	0	0	0	0	6	0	3	0	11	8	0	0	0	0	0	0	3	5	3	0	0	0	3	0	2	2	0	8	6	8	4	1	3	6	0	4	0
OTU1398	252_SEF003_Cer11	878	4	8	0	0	0	0	0	0	0	0	0	0	4	0	0	0	0	0	3	0	0	0	0	4	0	0	0	0	0	0	0	0	0	0	2	0	11	0	0	1	0	0	1	0	1	0	10
OTU1399	2673_AEG013_Cer11	878	0	0	2	0	8	0	1	1	3	0	1	2	0	1	1	0	0	0	3	2	0	0	2	4	1	3	4	2	0	1	0	2	5	1	1	2	1	1	2	1	2	0	2	4	0	2	4
OTU1400	327_AEG027_Cer17	877	0	0	0	0	0	0	0	0	0	0	0	0	0	0	0	0	0	0	0	0	0	0	0	0	0	0	0	0	0	0	0	0	0	0	0	0	0	0	0	0	0	0	0	0	0	0	0
OTU1401	1607_HEG030_Cer17	877	0	0	0	0	0	0	0	0	0	0	0	0	0	0	0	0	0	0	0	0	0	0	0	0	0	0	0	0	0	0	0	0	0	0	0	0	0	0	0	0	0	0	0	0	0	0	0
OTU1402	746_HEF031_Cer17	876	1	0	0	0	0	0	0	0	0	0	1	0	12	6	0	0	1	0	0	0	1	1	1	0	30	0	1	8	85	26	7	0	0	0	1	0	11	0	0	0	0	0	0	0	0	0	1
OTU1403	4415_HEG048_Cer17	876	0	0	6	8	1	10	0	0	0	0	0	0	0	0	0	0	2	0	2	8	0	1	0	3	4	1	8	4	2	0	4	1	0	0	2	3	1	0	0	0	0	0	0	0	0	0	5
OTU1404	7211_SEG020_Cer11	875	0	0	0	0	0	0	0	0	0	0	0	0	0	0	0	0	0	0	0	0	0	0	0	0	0	0	0	0	0	0	0	0	0	0	0	0	0	0	0	0	0	0	0	0	0	0	0
OTU1405	6912_SEF038_Cer11	875	0	0	0	0	0	0	0	0	0	0	0	0	1	0	0	0	0	0	1	0	1	0	0	0	1	0	0	1	0	0	0	0	0	0	0	0	0	0	2	0	0	0	0	0	2	0	0
OTU1406	15068_AEF046_Cer17	875	0	0	1	1	0	0	7	1	6	4	2	0	0	2	4	3	7	0	8	0	0	1	6	2	3	1	2	2	0	0	2	0	0	0	4	2	5	4	2	5	2	1	4	4	3	1	10
OTU1407	284_AEG031_Cer17	875	0	0	0	0	0	2	7	2	3	1	1	1	3	2	1	2	5	3	1	1	0	0	3	0	0	5	1	5	3	1	2	2	0	0	5	0	5	3	1	0	0	4	1	0	4	2	7
OTU1408	418_SEF036_Cer17	875	0	0	0	0	0	0	0	0	0	0	0	0	0	0	0	0	0	1	0	0	0	0	0	0	0	1	0	0	0	0	0	0	0	0	0	0	0	0	0	0	0	0	0	0	0	0	0
OTU1409	1316_HEG043_Cer17	874	0	0	0	0	0	0	4	0	0	0	0	1	0	0	0	0	0	1	0	0	0	0	0	0	0	0	0	0	0	0	2	2	2	5	0	0	1	0	3	1	1	0	0	0	1	1	0
OTU1410	315_HEG028_Cer17	873	0	0	0	0	0	0	0	0	0	0	0	0	0	0	0	0	0	0	0	0	0	0	0	0	0	0	0	0	0	0	0	0	0	0	0	0	0	0	0	0	0	0	0	0	0	0	0
OTU1411	679_AEG048_Cer17	873	0	0	0	0	1	0	1	0	0	0	0	0	0	0	0	0	0	0	1	5	0	0	0	0	0	0	0	1	0	0	1	0	0	0	0	0	0	0	1	3	0	0	0	0	0	0	2
OTU1412	3946_AEF038_Cer11	872	1	0	0	0	0	0	32	0	3	0	0	0	0	10	0	0	13	0	0	0	1	0	1	0	0	0	1	0	1	0	1	0	5	0	5	0	0	25	16	0	11	0	3	0	9	0	0
OTU1413	2606_HEF012_Cer11	871	35	1	2	0	0	0	0	0	1	0	0	0	0	0	1	0	0	1	0	0	6	7	1	0	0	0	0	0	0	0	0	0	0	0	1	0	1	0	0	0	0	0	0	0	0	0	0
OTU1414	2317_HEG026_Cer17	870	0	0	0	0	0	0	0	0	0	0	0	0	0	0	0	0	0	0	0	0	0	0	0	0	0	0	0	0	0	0	0	0	0	0	0	0	0	0	0	0	0	0	0	0	0	0	0
OTU1415	203_AEG007_Cer17	869	0	0	3	0	1	0	5	0	2	0	0	0	0	0	0	0	0	0	0	0	0	0	1	1	1	0	2	0	1	0	0	0	2	0	0	0	3	0	0	0	4	0	0	0	0	0	1
OTU1416	8912_HEF028_Cer11	869	0	0	3	0	0	0	3	0	4	0	1	2	3	2	5	4	8	4	4	1	1	3	1	0	5	1	0	6	5	3	2	2	3	1	5	2	7	3	2	2	2	1	4	3	5	2	7
OTU1417	5464_HEF015_Cer11	869	17	0	0	0	3	6	2	2	3	1	0	7	0	1	0	1	1	0	0	0	10	11	3	0	0	0	0	1	0	0	0	4	1	1	2	0	1	4	1	0	0	4	0	0	1	1	2
OTU1418	444_SEF011_Cer17	869	0	0	0	0	0	0	0	0	0	0	0	0	0	0	0	0	0	0	0	0	0	0	0	0	0	0	0	0	0	0	0	0	0	0	0	0	0	0	0	0	0	0	0	0	0	0	0
OTU1419	4240_SEF044_Cer11	869	37	0	6	0	2	2	0	0	0	0	0	0	2	1	1	1	0	1	3	4	15	16	1	4	9	0	1	0	1	0	2	0	0	0	0	0	0	0	0	1	0	0	0	0	0	0	0
OTU1420	955_SEG030_Cer11	866	0	0	0	0	0	0	11	0	7	1	0	0	0	0	1	0	3	0	0	0	0	0	0	0	2	0	0	0	0	0	0	0	0	0	0	0	0	11	2	0	1	0	3	0	0	0	1
OTU1421	47_HEG048_Cer17	865	0	0	0	0	0	0	0	0	0	0	0	0	0	0	0	0	0	0	0	0	0	0	0	0	0	0	0	0	0	0	0	0	0	0	0	0	0	0	0	0	0	0	0	0	0	0	0
OTU1422	2316_SEF032_Cer11	865	3	0	0	0	0	0	3	0	2	1	0	0	0	0	0	0	0	0	0	0	0	0	0	5	2	0	0	1	0	0	0	0	0	0	1	0	0	0	1	0	1	0	1	0	0	0	0
OTU1423	4072_AEG001_Cer11	865	0	0	0	0	0	0	0	0	0	0	0	0	0	0	0	0	0	0	0	0	0	0	0	0	0	0	0	0	0	0	0	0	0	0	0	0	0	1	0	0	0	0	0	0	0	0	0
OTU1424	11193_SEF005_Cer17	863	0	0	4	1	4	1	1	0	5	0	2	0	9	2	7	1	3	1	5	6	7	2	7	4	5	0	3	3	10	3	6	0	1	2	6	4	12	2	1	0	0	0	0	1	4	2	7
OTU1425	15094_AEF018_Cer11	862	1	0	5	0	5	1	1	1	12	0	1	0	5	0	2	2	2	1	3	0	16	5	6	2	9	1	3	4	5	2	1	2	2	0	5	5	3	2	2	2	1	1	2	0	1	0	2
OTU1426	6254_HEF030_Cer11	858	21	1	0	0	0	0	1	0	1	0	0	0	0	0	0	0	0	2	0	0	30	39	3	2	0	2	0	10	1	0	0	0	0	1	7	8	10	0	0	0	0	0	0	0	0	0	3
OTU1427	250_SEF005_Cer17	858	0	0	0	0	0	0	0	0	0	0	0	0	0	0	0	0	0	0	0	0	0	0	0	0	0	0	0	0	0	0	0	0	0	0	0	0	0	0	0	0	0	0	0	0	0	0	0
OTU1428	16250_AEF025_Cer11	858	0	0	1	0	1	1	8	0	12	1	5	2	0	0	1	0	1	0	1	2	0	2	2	1	0	0	1	8	0	0	0	5	3	2	3	4	10	0	7	0	5	1	3	0	1	0	2
OTU1429	1489_HEF021_Cer17	857	1	0	1	0	4	0	14	0	0	2	2	0	8	0	2	0	0	0	5	0	0	0	0	0	1	0	4	0	15	0	7	1	3	0	0	0	6	1	0	0	2	1	0	0	0	0	1
OTU1430	5800_SEF005_Cer11	857	0	0	4	0	2	4	4	2	1	0	2	6	2	1	3	0	4	10	2	0	0	0	1	4	3	0	0	0	0	0	11	1	0	2	0	2	5	0	2	3	0	1	1	1	0	0	11
OTU1431	14468_AEF048_Cer17	857	0	0	0	2	4	1	14	3	0	2	2	7	4	3	5	13	2	10	5	1	0	1	1	1	1	2	4	2	8	2	9	4	2	1	3	2	4	8	3	6	5	4	2	3	0	8	2
OTU1432	320_HEF035_Cer17	856	0	0	0	0	1	0	8	7	0	1	0	0	2	2	0	0	1	1	0	0	0	0	0	0	1	7	1	1	0	1	0	0	2	11	3	2	2	5	12	44	27	4	19	3	1	0	0
OTU1433	1297_SEF015_Cer17	855	29	26	0	0	1	0	1	0	0	1	0	0	1	0	1	0	0	0	0	0	2	16	1	0	0	0	0	0	0	0	0	0	0	0	2	0	1	0	0	0	0	0	0	0	1	0	0
OTU1434	1556_AEG012_Cer11	854	0	0	0	0	0	0	0	0	0	0	0	0	0	0	0	0	0	0	0	0	0	0	0	0	0	0	0	0	0	0	0	0	0	0	0	0	0	0	0	0	0	0	0	0	0	0	0
OTU1435	1143_HEG027_Cer11	853	0	0	0	0	0	0	0	0	0	0	0	0	0	0	0	0	0	0	0	0	0	0	0	0	0	0	0	0	0	0	0	0	0	0	0	0	0	0	0	0	0	0	0	0	0	0	0
OTU1436	593_SEG006_Cer17	853	0	0	0	0	0	0	0	0	0	0	0	0	0	0	0	0	0	0	0	0	0	0	0	0	0	0	0	0	0	0	0	0	0	0	0	0	0	0	0	0	0	0	0	0	0	0	0
OTU1437	3977_SEG046_Cer17	852	0	0	0	0	0	0	0	0	0	0	0	0	0	0	0	0	0	0	0	0	0	0	0	0	0	0	0	0	0	0	0	0	0	0	0	0	0	0	0	0	0	0	0	0	0	0	0
OTU1438	30624_SEG030_Cer17	852	0	0	0	0	3	2	3	0	3	0	4	1	2	2	4	3	8	3	4	6	0	0	0	4	5	5	3	1	2	1	2	2	0	2	2	1	2	0	4	2	1	0	2	2	2	0	1
OTU1439	2523_SEF048_Cer17	852	0	0	0	1	0	2	1	0	0	6	0	2	0	4	1	7	2	3	1	6	4	18	1	7	0	0	0	3	1	2	0	1	0	1	0	0	0	1	0	2	0	0	0	0	0	1	0
OTU1440	9321_SEG038_Cer17	851	1	0	0	0	1	8	17	3	0	0	0	0	0	2	2	0	0	2	1	0	0	0	0	0	1	0	0	0	2	1	7	0	1	2	4	0	3	5	4	0	0	2	3	0	2	1	3
OTU1441	203_HEG021_Cer11	850	0	0	0	0	0	0	0	0	0	0	0	0	0	0	0	0	0	0	0	0	0	0	0	0	0	0	0	0	0	0	0	0	0	0	0	0	0	0	0	0	0	0	0	0	0	0	0
OTU1442	3831_AEG033_Cer11	849	0	0	0	1	3	1	1	2	2	3	7	2	1	6	0	1	6	1	10	4	0	0	9	3	11	2	2	2	1	0	1	3	0	1	3	2	3	2	0	0	1	1	2	1	0	4	1
OTU1443	4457_SEF042_Cer17	847	0	0	1	0	3	0	7	5	4	2	1	1	3	2	5	6	0	2	2	2	0	0	1	0	1	2	3	3	3	3	1	3	4	1	0	0	8	3	1	4	1	4	4	2	4	4	3
OTU1444	2874_HEG030_Cer17	846	0	2	3	1	3	1	1	0	2	2	4	1	1	1	0	10	3	0	1	4	0	0	1	0	2	0	0	3	0	3	1	2	3	1	1	3	6	4	3	2	1	4	1	6	0	2	0
OTU1445	5034_SEG028_Cer17	846	0	0	0	0	0	0	0	0	0	0	0	0	0	0	0	0	0	0	0	0	0	0	0	0	0	0	0	0	0	0	0	0	0	0	0	0	0	0	0	0	0	0	0	0	0	0	0
OTU1446	136_SEG048_Cer11	845	0	0	0	0	0	0	0	0	0	0	0	0	0	0	0	0	0	0	0	0	0	0	0	0	0	0	0	0	0	0	0	0	0	0	0	0	0	0	0	0	0	0	0	0	0	0	0
OTU1447	1393_HEG028_Cer17	842	0	0	0	0	0	0	0	0	0	0	0	0	0	0	0	0	0	0	0	0	0	0	0	0	0	0	0	0	0	0	0	0	0	0	0	0	0	0	0	0	0	0	0	0	0	0	0
OTU1448	2220_SEF034_Cer17	840	1	0	0	0	2	1	2	0	0	0	1	0	0	0	0	0	2	0	4	0	0	0	0	0	4	0	0	0	0	0	0	2	0	0	0	5	2	0	0	0	1	0	0	0	0	1	0
OTU1449	571_AEG041_Cer11	840	1	0	0	0	1	0	3	0	1	0	1	0	0	0	0	0	0	0	1	1	0	0	0	0	0	0	1	0	0	0	0	1	0	0	0	0	0	2	0	0	0	1	0	0	0	2	2
OTU1450	3152_AEF036_Cer11	839	1	0	2	0	7	9	21	4	0	0	6	0	1	0	1	1	8	0	17	0	0	0	4	2	5	0	2	0	8	0	0	0	9	9	0	0	2	0	9	4	0	4	2	1	2	3	6
OTU1451	637_SEG018_Cer17	837	0	0	0	0	0	17	0	10	0	1	0	0	0	0	1	0	0	0	0	0	0	0	0	0	0	1	0	18	0	0	0	0	0	0	0	0	0	4	0	0	0	0	0	0	0	0	0
OTU1452	338_HEF025_Cer17	837	0	0	0	0	4	0	4	28	0	12	4	0	3	2	5	21	1	4	0	0	0	1	1	0	0	0	0	0	0	0	2	9	2	1	0	0	0	17	0	0	1	0	0	0	9	9	3
OTU1453	69_SEG026_Cer17	836	0	0	0	0	0	0	0	0	0	0	0	0	0	0	0	0	0	0	0	0	0	0	0	0	0	0	0	0	0	0	0	0	0	0	0	0	0	0	0	0	0	0	0	0	0	0	0
OTU1454	3815_AEG047_Cer17	835	0	0	1	1	2	1	4	0	2	1	2	1	1	0	4	4	6	2	0	2	1	0	2	1	4	4	3	0	1	2	7	0	3	2	2	0	5	3	2	1	2	0	1	1	1	0	0
OTU1455	2234_SEG007_Cer11	833	0	0	3	0	0	0	2	0	7	0	5	0	0	0	0	0	0	0	0	0	0	0	0	0	0	0	0	0	0	0	0	0	2	1	0	0	3	0	0	0	0	0	0	0	0	0	0
OTU1456	536_AEF021_Cer17	831	1	0	2	0	2	5	0	0	5	0	0	0	4	4	0	0	3	1	0	3	0	0	1	0	4	0	1	0	0	0	7	0	0	0	1	3	7	0	0	1	1	3	1	1	1	0	14
OTU1457	615_AEG007_Cer17	830	0	0	0	0	0	0	0	0	0	0	0	0	0	0	0	0	0	0	0	0	0	0	0	0	0	0	0	0	0	0	0	0	0	0	0	0	0	0	0	0	0	0	0	0	0	0	0
OTU1458	7023_HEF037_Cer17	829	0	0	3	1	2	0	1	2	1	1	1	1	1	1	3	7	2	4	5	2	3	1	2	3	2	4	1	7	1	0	1	11	0	2	3	6	3	3	3	0	2	2	0	2	0	3	3
OTU1459	2449_AEG033_Cer11	828	0	0	0	2	0	0	4	0	10	0	0	0	0	0	2	1	1	2	2	18	0	0	0	0	6	1	0	1	1	4	0	5	3	6	2	0	7	2	6	10	0	5	3	2	0	4	1
OTU1460	4723_AEF042_Cer11	828	0	0	0	0	3	0	11	0	3	0	4	0	0	0	23	0	11	2	2	0	1	0	7	0	0	0	0	3	6	0	6	2	6	0	0	0	4	0	14	2	14	1	11	0	8	0	4
OTU1461	4954_AEF019_Cer11	828	0	0	0	0	5	0	3	0	5	1	0	0	1	0	2	0	15	0	0	0	0	0	6	0	19	0	2	0	11	0	0	0	1	0	14	7	32	0	0	1	0	0	2	0	6	0	2
OTU1462	3010_AEF043_Cer11	827	1	0	0	0	3	0	24	0	24	1	14	0	0	0	3	0	0	0	1	0	0	0	1	0	0	0	3	0	0	0	4	0	8	0	12	3	27	0	8	0	7	0	1	1	1	0	1
OTU1463	4686_AEG050_Cer11	827	0	0	0	0	3	1	1	0	0	1	0	1	0	2	0	1	2	3	1	6	1	0	2	4	1	2	0	1	0	4	1	2	0	2	0	4	2	7	0	6	0	0	0	0	1	2	2
OTU1464	2799_SEG010_Cer17	827	0	0	0	0	0	0	0	0	0	0	0	0	0	0	0	0	0	0	0	0	0	0	0	0	0	0	0	0	0	0	1	0	0	0	0	0	0	0	0	0	0	0	0	0	0	0	0
OTU1465	6133_SEG013_Cer11	826	1	0	4	0	1	0	0	1	0	0	1	0	3	1	4	1	1	0	3	1	1	0	2	0	2	4	0	2	1	0	1	0	0	1	1	1	2	0	0	1	0	0	0	1	0	0	3
OTU1466	2588_HEG004_Cer11	826	0	0	4	0	3	0	3	0	0	0	0	0	0	3	2	2	1	1	8	0	5	0	0	2	1	5	2	5	4	1	0	0	0	0	0	0	0	0	2	0	1	2	0	0	0	1	1
OTU1467	763_AEF037_Cer17	825	1	0	22	13	16	0	1	0	1	0	14	0	0	9	1	0	0	21	31	16	0	0	0	1	7	13	0	9	7	16	2	1	4	0	2	0	9	0	0	0	0	0	0	0	0	0	4
OTU1468	2846_AEF042_Cer17	823	0	0	1	0	1	0	6	11	0	0	0	26	1	1	0	0	0	0	0	0	0	0	0	0	0	0	0	0	2	0	14	0	1	0	0	0	4	0	1	0	1	0	0	0	1	9	1
OTU1469	1046_HEG009_Cer17	822	0	0	0	0	0	0	0	0	0	0	0	0	0	0	0	0	0	0	0	0	0	0	0	1	0	0	0	0	0	5	0	0	0	0	0	0	0	0	0	3	0	0	0	0	0	2	0
OTU1470	13652_HEF034_Cer17	821	2	0	7	2	1	0	1	0	1	0	0	1	0	0	1	1	1	1	16	12	0	0	13	10	4	15	7	4	0	0	1	0	0	0	4	9	1	1	0	0	0	0	1	0	0	0	0
OTU1471	2883_SEG005_Cer17	821	0	0	0	0	0	0	0	0	0	0	0	0	0	0	0	0	0	0	0	0	0	0	0	0	0	0	0	0	0	0	0	0	0	0	0	0	0	0	0	0	0	0	0	0	0	0	0
OTU1472	317_HEG035_Cer17	819	0	0	0	0	0	0	0	0	0	0	0	0	0	0	0	0	0	0	0	0	0	0	0	0	0	0	0	0	0	0	0	0	0	0	0	0	0	0	0	0	0	0	0	0	0	0	0
OTU1473	3439_SEG041_Cer17	819	0	0	0	0	0	0	0	0	0	0	0	0	0	0	0	0	0	0	0	0	0	0	0	0	0	0	0	0	0	0	0	0	0	0	0	0	0	0	0	0	0	0	0	0	0	0	0
OTU1474	3618_AEF009_Cer11	819	0	0	6	4	9	0	2	0	11	1	5	0	13	1	4	3	3	2	9	1	1	0	10	1	10	1	8	7	3	3	3	0	2	0	9	1	9	12	4	1	1	0	1	1	6	0	4
OTU1475	1763_SEF007_Cer11	818	3	0	1	0	0	0	1	3	5	2	3	0	1	0	0	0	0	4	0	2	1	0	0	1	0	0	0	0	1	0	3	2	0	1	9	0	4	1	2	1	4	2	0	1	1	0	0
OTU1476	187_SEG046_Cer17	816	0	0	0	0	0	0	0	0	0	0	0	0	0	0	0	0	0	0	0	0	0	0	0	0	0	0	0	0	0	0	0	0	0	0	0	0	0	0	0	0	0	0	0	0	0	0	0
OTU1477	2060_AEG046_Cer11	816	1	0	2	1	3	1	1	1	0	0	7	3	2	2	3	3	1	2	4	1	1	0	4	1	3	1	1	1	0	1	2	1	0	1	0	1	1	1	0	2	0	0	1	0	0	1	0
OTU1478	8684_AEG027_Cer11	815	2	0	1	2	0	0	9	2	1	3	2	1	3	3	2	1	4	1	1	2	0	0	3	2	2	2	3	0	0	0	1	1	0	0	1	1	6	3	4	2	5	0	4	0	1	2	1
OTU1479	11753_HEG013_Cer11	814	0	0	0	0	0	0	0	0	0	0	0	0	0	0	0	0	0	0	0	0	0	0	0	0	0	0	0	0	0	0	0	0	0	0	0	0	0	0	0	0	0	0	0	0	0	0	0
OTU1480	612_SEG027_Cer17	813	0	0	0	0	1	0	4	6	1	0	0	6	0	0	3	0	0	0	0	0	0	0	0	0	0	1	0	0	2	3	2	0	4	0	0	0	8	7	3	17	7	0	0	0	1	0	1
OTU1481	1501_AEG022_Cer17	811	0	0	0	0	0	0	0	0	0	0	0	0	0	0	0	0	0	0	0	0	0	0	0	0	0	0	0	0	0	0	0	0	0	0	0	0	0	0	0	0	0	0	0	0	0	0	0
OTU1482	3375_HEG017_Cer11	810	0	0	0	1	2	0	2	0	2	0	2	0	6	3	5	3	5	3	1	1	0	0	0	0	6	0	2	3	1	2	4	1	2	1	2	1	2	3	2	2	1	0	1	0	3	3	3
OTU1483	1148_SEG004_Cer11	809	0	0	0	0	0	0	0	0	0	0	0	0	0	0	0	0	0	0	0	0	0	0	0	0	0	0	0	0	0	0	0	0	0	0	0	0	0	0	0	0	0	0	0	0	0	0	0
OTU1484	1379_AEG031_Cer17	808	0	0	0	0	4	0	1	0	0	0	0	0	0	0	0	0	0	8	0	0	0	0	0	0	0	0	2	0	0	0	0	0	0	0	0	0	1	0	0	0	0	4	0	0	0	0	0
OTU1485	83_SEF029_Cer17	808	0	0	0	3	0	0	0	6	0	2	0	0	0	1	0	0	0	0	0	0	0	1	0	3	0	1	0	6	0	5	0	0	0	1	0	2	0	0	0	8	0	5	0	11	0	7	0
OTU1486	72_SEG022_Cer17	807	0	0	0	0	0	0	2	8	0	10	0	0	0	0	4	20	5	0	0	0	1	0	0	0	0	0	0	0	42	0	7	0	1	0	0	0	1	0	8	0	4	1	9	0	3	10	0
OTU1487	232_HEG007_Cer17	807	0	0	0	0	1	0	0	2	0	0	0	0	0	0	1	0	0	0	0	0	0	0	0	1	0	0	1	0	0	0	0	1	0	0	0	0	0	0	0	0	0	0	0	0	0	0	0
OTU1488	4233_SEF050_Cer11	807	14	0	1	0	1	0	2	0	1	0	0	1	0	0	0	1	1	1	3	1	1	12	2	1	0	1	0	0	2	4	1	1	0	0	0	1	0	0	1	1	2	0	2	1	0	1	4
OTU1489	11326_AEF013_Cer11	806	0	0	3	0	12	3	2	0	4	0	0	1	13	2	1	1	4	0	16	1	24	7	28	3	34	0	6	0	12	2	5	0	1	0	6	2	0	0	0	1	0	0	2	0	2	0	3
OTU1490	8222_HEF041_Cer17	806	4	0	0	2	0	2	3	2	3	5	3	0	4	3	4	2	2	1	0	2	1	0	2	0	6	1	4	5	0	1	6	5	2	0	12	5	4	3	3	1	3	0	5	2	1	0	6
OTU1491	146_SEG049_Cer11	804	0	0	0	0	4	0	8	0	0	5	1	0	0	0	1	0	4	1	0	0	0	0	1	0	1	6	0	0	3	0	2	0	0	0	0	0	0	0	0	0	1	0	0	0	1	0	3
OTU1492	45_SEG008_Cer11	803	0	0	0	0	0	0	0	0	0	0	0	0	0	0	0	0	0	0	0	0	0	0	0	0	0	0	0	0	0	0	0	0	0	0	0	0	0	0	0	0	0	0	0	0	0	0	0
OTU1493	3131_HEF025_Cer17	801	9	0	0	0	0	0	1	0	0	0	0	0	0	0	0	0	1	0	1	1	9	17	1	2	0	0	0	3	0	1	0	1	0	0	9	5	1	0	0	0	0	0	1	0	0	0	0
OTU1494	1457_HEG028_Cer17	801	0	0	0	0	3	0	0	0	0	0	0	0	0	0	5	0	0	0	2	0	0	0	2	0	2	0	0	0	2	0	0	0	0	0	0	0	0	0	1	0	2	0	0	0	0	0	3
OTU1495	388_SEG047_Cer11	798	0	0	0	0	0	8	6	0	0	0	8	1	0	0	2	1	0	0	0	0	0	0	0	0	0	0	0	0	0	0	1	0	3	5	0	0	3	0	0	1	0	0	0	0	0	0	0
OTU1496	10093_SEG034_Cer17	798	0	0	0	0	0	0	0	0	0	0	0	0	0	0	0	0	0	0	0	0	0	0	0	0	0	0	0	0	0	0	0	0	0	0	0	0	0	0	0	0	0	0	0	0	0	0	0
OTU1497	1290_HEF038_Cer17	796	0	0	0	0	0	9	0	1	0	1	0	1	0	7	0	0	0	0	0	0	0	0	2	1	0	0	1	0	0	0	0	2	0	1	0	1	0	0	0	2	0	0	1	1	0	0	1
OTU1498	5688_AEF006_Cer11	796	0	0	0	0	7	0	9	2	3	2	5	5	3	2	3	1	3	1	2	0	2	2	3	1	1	0	1	1	8	2	2	0	5	1	1	2	8	3	2	2	1	4	0	5	3	1	7
OTU1499	1460_HEG019_Cer17	796	0	0	1	0	2	6	10	1	0	4	2	6	5	0	2	0	0	2	1	7	0	0	3	1	0	2	2	2	0	0	2	3	2	0	2	5	8	5	5	5	4	2	0	3	0	4	2
OTU1500	19317_SEG047_Cer17	796	0	0	1	3	5	1	4	3	0	1	0	0	4	1	0	8	0	2	0	0	4	2	2	0	0	0	0	1	0	3	2	7	0	5	1	4	4	9	0	7	1	2	0	1	1	1	3
OTU1501	2816_AEG014_Cer11	793	0	0	0	0	1	0	0	0	0	0	0	0	0	0	0	0	0	0	0	0	0	0	0	0	0	17	0	0	0	0	0	0	0	0	0	1	0	0	0	0	0	4	0	0	0	4	0
OTU1502	11179_AEF001_Cer11	790	10	0	0	0	0	0	0	0	0	1	0	0	0	0	0	1	0	0	1	0	7	16	9	1	0	0	1	2	0	1	1	0	0	0	4	1	3	1	0	0	0	0	3	0	0	0	0
OTU1503	3348_SEF040_Cer17	790	0	0	4	0	0	0	2	0	1	0	0	0	0	5	0	0	0	0	1	0	0	2	4	0	1	0	4	4	2	0	0	0	0	0	0	1	0	0	0	0	0	0	0	0	0	0	0
OTU1504	5386_HEF042_Cer17	789	0	0	0	0	4	11	10	7	4	1	3	0	0	2	13	3	1	7	2	12	0	0	2	0	0	0	0	4	3	11	7	8	6	1	2	5	11	3	12	5	2	2	2	3	3	7	5
OTU1505	24_HEG041_Cer17	789	0	0	0	0	0	0	0	0	0	0	0	0	0	0	0	0	0	0	0	0	0	0	0	0	0	0	0	0	0	0	0	0	0	0	0	0	0	0	0	0	0	0	0	0	0	0	0
OTU1506	15964_HEG023_Cer11	788	0	0	0	0	3	1	5	0	0	0	0	3	0	0	3	0	6	0	4	0	0	0	1	4	1	0	0	6	1	1	3	10	0	0	2	0	1	0	0	0	5	0	14	4	0	0	1
OTU1507	4541_AEF043_Cer17	788	4	0	2	0	2	1	9	0	3	0	0	0	4	1	1	4	1	3	3	2	3	2	1	0	2	0	7	3	4	4	3	4	1	0	0	2	9	5	2	1	4	1	1	2	0	4	4
OTU1508	2590_AEG043_Cer17	787	0	0	0	0	0	0	0	0	0	0	0	0	0	0	0	0	0	0	0	0	0	0	0	0	0	0	0	0	0	0	0	0	0	0	0	0	0	0	0	0	0	0	0	0	0	0	0
OTU1509	1898_SEG027_Cer17	787	0	0	0	0	0	0	0	0	0	0	0	0	0	0	0	0	0	0	0	0	0	0	0	0	0	0	0	0	0	0	0	0	0	0	1	0	0	0	0	0	0	0	0	0	0	0	0
OTU1510	1639_HEF037_Cer17	787	0	0	0	0	6	0	0	0	5	0	0	0	0	0	0	0	0	0	3	1	1	0	6	1	5	0	5	0	1	0	1	0	0	0	1	5	7	0	0	0	3	0	0	0	0	0	4
OTU1511	2333_AEG027_Cer17	787	0	0	0	0	0	0	0	0	0	0	0	0	0	0	0	0	0	0	0	0	0	0	0	0	0	0	0	0	0	0	0	0	0	0	0	0	0	0	0	0	0	0	0	0	0	0	0
OTU1512	1446_HEG026_Cer17	787	1	0	1	2	3	1	2	1	0	1	0	2	0	0	1	1	1	2	1	3	1	0	1	0	0	0	0	0	2	0	1	5	0	0	0	1	5	8	0	0	1	4	0	1	0	1	1
OTU1513	3876_HEF047_Cer17	787	1	1	1	0	1	0	1	2	6	6	2	0	9	14	0	0	0	0	2	3	0	0	9	13	0	0	3	2	0	0	0	0	1	1	5	0	10	4	1	0	0	0	0	0	1	0	26
OTU1514	17062_AEG013_Cer11	786	0	0	0	0	1	0	6	0	0	0	1	0	0	0	8	0	2	0	6	0	0	0	4	0	0	0	1	0	1	13	1	6	1	0	0	0	2	0	0	2	5	6	6	0	8	0	0
OTU1515	77_SEG005_Cer17	785	0	0	0	0	0	0	0	0	0	0	0	0	0	0	0	0	0	0	0	0	0	0	0	0	0	0	0	0	0	0	0	0	0	0	0	0	0	0	0	0	0	0	0	0	0	0	0
OTU1516	15942_AEG025_Cer11	785	0	0	0	0	0	0	0	0	0	0	0	0	0	0	0	0	0	0	0	0	0	0	0	0	0	0	0	0	0	0	0	0	0	0	0	0	0	0	0	0	0	0	0	0	0	0	0
OTU1517	27_SEG020_Cer11	784	0	0	0	0	0	0	0	0	0	0	0	0	0	0	0	0	0	0	1	0	0	0	0	0	0	0	0	13	0	0	0	0	0	1	0	3	0	0	0	0	0	0	0	0	0	0	0
OTU1518	8997_AEF028_Cer17	784	0	0	2	0	3	3	11	0	3	2	9	0	7	0	1	0	5	1	3	1	0	0	3	0	4	2	0	1	2	5	3	5	3	1	5	0	6	5	1	3	0	1	1	2	4	1	9
OTU1519	441_HEG046_Cer17	784	0	0	0	0	0	0	0	0	0	0	0	0	0	0	0	0	0	0	0	0	0	0	0	0	0	0	0	0	0	0	0	0	0	0	0	0	0	0	0	0	0	0	0	0	0	0	0
OTU1520	4303_SEF035_Cer11	783	35	0	0	0	1	0	4	0	2	1	0	0	1	0	2	0	1	1	0	0	0	3	0	0	2	0	0	0	3	0	0	0	0	0	0	1	2	0	0	0	2	0	1	0	1	0	2
OTU1521	1897_SEG030_Cer17	782	0	0	0	0	0	0	0	0	0	0	0	0	0	0	0	0	0	0	0	0	0	0	0	0	0	0	0	0	0	0	0	0	0	0	0	0	0	0	0	0	0	0	0	0	0	0	0
OTU1522	3850_SEF004_Cer11	782	11	1	0	0	2	0	1	0	1	0	0	0	0	0	0	0	0	0	0	0	3	13	0	0	0	0	0	0	0	0	1	0	0	0	0	0	1	0	0	0	0	0	0	0	0	0	0
OTU1523	210_SEF035_Cer17	781	46	34	0	0	0	0	1	1	0	0	0	0	0	0	0	0	9	0	1	0	0	13	0	0	1	0	9	0	0	0	0	0	0	0	0	0	0	0	0	0	0	0	0	0	0	0	1
OTU1524	5797_AEG001_Cer11	780	0	0	1	0	1	2	2	0	1	2	1	0	1	1	2	8	5	5	1	0	1	1	1	3	2	0	1	3	0	2	0	1	2	0	6	5	2	5	1	3	0	3	4	3	5	2	1
OTU1525	2292_HEG013_Cer17	780	0	0	0	0	0	2	0	0	0	0	0	3	0	0	1	3	0	1	0	1	0	0	0	0	0	3	0	9	0	3	0	0	0	0	0	0	1	0	0	4	0	3	0	0	0	0	0
OTU1526	1718_AEG013_Cer11	779	0	0	0	0	0	0	0	0	0	0	0	0	0	0	0	0	0	0	0	0	0	0	0	0	0	0	0	0	0	0	0	0	0	0	0	0	0	0	0	0	0	0	0	0	0	0	0
OTU1527	240_AEG020_Cer17	779	0	0	0	0	0	0	0	0	0	0	0	0	0	0	0	0	0	0	0	0	0	0	0	0	0	0	0	0	0	0	0	0	0	0	0	0	0	0	0	0	0	0	0	0	0	0	0
OTU1528	1232_SEF018_Cer11	778	23	0	1	0	0	0	0	0	0	0	0	0	0	0	0	0	0	0	5	0	41	12	2	0	0	0	0	0	1	0	0	0	0	0	4	0	0	0	0	0	0	0	1	0	0	0	1
OTU1529	2697_SEG032_Cer11	777	0	0	0	0	0	0	0	0	0	0	0	0	0	0	0	0	0	0	0	0	0	0	0	0	0	0	0	0	0	0	0	0	0	0	0	0	0	0	0	0	0	0	0	0	0	0	0
OTU1530	2857_AEG007_Cer17	777	0	0	0	0	0	0	0	0	0	0	0	0	0	0	0	0	0	0	0	0	0	0	0	0	0	0	0	0	0	0	0	0	0	0	0	0	0	0	0	0	0	0	0	0	0	0	0
OTU1531	831_SEG026_Cer17	777	0	0	0	5	0	0	7	10	0	0	0	0	0	0	0	0	0	6	0	0	0	0	0	0	0	0	0	0	0	0	1	0	0	0	0	0	0	0	0	5	0	5	0	0	0	0	0
OTU1532	4370_SEF027_Cer11	776	0	0	0	0	0	0	0	0	0	0	0	0	0	0	0	0	0	0	0	0	0	0	0	0	0	0	0	0	0	0	0	0	0	0	0	0	0	0	1	0	0	0	0	0	0	0	0
OTU1533	2100_SEG009_Cer17	776	0	0	0	0	0	0	0	0	0	0	0	0	0	0	0	0	0	0	0	0	0	0	0	0	0	0	0	0	0	0	0	0	0	0	0	0	0	0	0	0	0	0	0	0	0	0	0
OTU1534	1360_HEF030_Cer11	775	1	0	0	0	0	0	0	6	1	5	0	0	0	0	1	0	2	0	0	1	5	6	6	7	1	0	2	7	0	0	1	0	1	0	5	1	15	1	0	0	2	0	2	0	2	0	1
OTU1535	9721_AEF024_Cer17	775	1	0	0	0	0	3	5	2	3	2	2	3	3	0	5	11	7	3	0	3	2	0	2	2	1	2	3	3	1	0	12	6	4	2	2	1	10	4	14	4	4	1	14	0	11	5	6
OTU1536	161_HEF047_Cer17	774	0	0	0	0	0	1	0	0	0	0	0	0	0	4	0	0	0	0	0	0	1	5	0	0	0	0	0	0	0	0	1	0	0	0	1	0	0	0	0	0	0	0	0	0	0	0	0
OTU1537	18638_HEF019_Cer17	774	0	0	3	2	3	12	5	0	8	4	1	14	2	18	0	1	2	3	0	0	0	0	2	0	1	0	5	0	0	2	9	0	0	0	0	9	20	26	3	0	1	1	1	1	9	12	0
OTU1538	2107_SEG050_Cer17	774	0	0	0	0	1	24	1	0	0	0	8	0	2	8	7	0	1	0	5	0	0	0	2	0	1	0	0	0	1	0	2	18	1	0	0	19	2	1	1	1	2	0	2	0	1	0	4
OTU1539	113_AEG001_Cer11	773	0	0	0	0	0	0	0	0	0	0	0	0	0	0	0	0	0	0	0	0	0	0	0	0	0	0	0	0	0	0	0	0	0	0	0	0	0	0	0	0	0	0	0	0	0	0	0
OTU1540	3739_SEG030_Cer11	772	0	0	0	0	1	1	1	1	3	7	0	5	1	2	1	7	2	4	1	1	0	0	2	3	1	0	1	2	1	0	3	8	0	1	0	4	1	9	0	4	1	6	0	0	1	4	1
OTU1541	15902_AEG024_Cer11	772	0	0	0	1	1	1	1	4	0	0	1	0	1	0	0	2	1	0	1	1	1	0	0	0	0	0	1	1	1	0	0	0	4	0	0	3	0	0	1	0	0	1	0	0	0	0	0
OTU1542	866_HEF043_Cer17	771	0	0	0	1	2	0	6	2	1	2	0	2	0	0	2	3	2	1	0	1	0	0	4	1	1	1	3	5	5	2	2	1	1	8	6	7	5	7	5	11	6	3	5	4	1	1	0
OTU1543	3660_HEF004_Cer17	771	1	0	0	0	2	1	12	1	5	10	0	1	2	6	0	0	0	2	2	1	3	2	0	0	0	0	0	0	0	0	0	1	5	1	2	2	3	0	1	1	4	7	1	2	3	6	1
OTU1544	1803_HEG035_Cer11	770	0	0	0	0	1	1	2	1	1	0	0	0	0	0	2	1	2	0	2	1	0	0	3	1	7	1	5	0	2	0	2	2	0	0	3	0	1	1	1	0	1	0	0	0	1	0	4
OTU1545	529_SEF001_Cer17	769	4	1	1	1	0	1	0	0	1	0	0	0	0	0	2	0	0	0	1	0	2	22	0	0	0	0	2	0	1	0	1	0	0	0	0	0	0	0	0	0	0	0	0	0	0	0	1
OTU1546	4442_SEG050_Cer11	768	4	0	0	0	1	0	1	0	0	0	0	0	0	0	0	2	0	5	2	0	0	0	0	0	0	0	2	0	2	0	2	2	2	0	1	0	1	0	1	2	0	0	0	0	0	0	0
OTU1547	3396_HEG036_Cer17	767	0	0	0	0	0	0	0	0	0	0	0	0	0	0	0	0	0	0	0	0	0	0	0	0	0	0	0	0	0	0	0	0	0	0	0	0	0	0	0	0	0	0	0	0	0	0	0
OTU1548	5576_SEG006_Cer17	766	1	0	0	0	4	0	6	1	1	0	3	0	0	0	1	6	2	0	2	0	0	0	2	0	0	2	0	0	1	0	3	6	1	0	0	0	3	1	2	0	0	0	0	6	0	1	3
OTU1549	2771_AEF029_Cer17	765	5	0	0	0	0	0	0	0	8	14	0	0	0	0	1	0	0	0	0	0	0	0	2	0	1	0	6	0	0	0	0	0	0	0	4	3	1	0	0	0	0	0	0	0	0	0	0
OTU1550	5366_SEF029_Cer17	765	3	0	0	1	0	0	0	0	0	1	0	1	0	0	0	0	0	0	0	0	0	15	1	1	1	0	0	0	2	0	0	0	0	0	0	0	1	0	0	0	0	0	0	0	0	0	0
OTU1551	2318_SEG019_Cer17	765	1	0	0	0	0	0	0	0	0	0	0	0	0	0	0	0	0	0	0	0	0	0	0	0	0	0	0	2	0	0	0	0	0	0	0	1	0	0	0	0	0	0	0	0	0	1	0
OTU1552	2171_HEF045_Cer17	764	0	22	2	0	0	0	0	0	0	0	0	1	0	0	1	0	0	0	3	0	0	40	1	4	1	0	0	0	0	0	0	1	0	0	0	0	0	0	0	1	0	1	0	0	0	0	0
OTU1553	301_HEG041_Cer17	762	0	0	1	0	3	1	6	0	1	0	0	0	3	0	3	1	5	0	5	0	2	0	3	1	3	1	3	3	2	2	1	1	1	0	0	1	2	1	1	0	4	2	5	1	2	1	5
OTU1554	4729_SEF048_Cer11	761	0	0	0	0	1	16	6	0	2	0	3	0	0	0	1	0	3	0	1	0	0	0	4	0	4	0	2	0	2	0	3	0	8	0	3	0	5	0	0	1	0	3	0	0	2	0	6
OTU1555	789_AEG020_Cer11	761	0	0	0	0	0	0	0	0	0	0	0	0	0	0	0	0	0	0	0	0	0	0	0	0	0	0	0	0	0	0	0	0	0	0	0	0	0	0	0	0	0	0	0	0	0	0	0
OTU1556	3704_SEF037_Cer11	760	7	0	3	0	2	0	2	1	1	0	0	0	7	1	3	1	1	0	9	3	13	3	6	3	8	8	7	3	1	0	3	5	0	0	1	0	0	1	0	0	0	0	1	0	0	0	1
OTU1557	44_SEG009_Cer17	759	0	0	0	0	0	0	0	0	0	0	0	0	0	0	0	0	0	0	0	0	0	0	0	0	0	0	0	0	0	0	0	0	0	0	0	0	0	0	0	0	0	0	0	0	0	0	0
OTU1558	4380_AEF027_Cer11	759	0	0	0	0	3	1	4	3	3	0	0	2	0	1	3	2	4	2	2	0	0	0	5	0	2	2	3	3	5	2	4	2	1	1	0	2	4	1	1	5	2	1	3	4	8	1	7
OTU1559	8805_AEF025_Cer11	759	0	0	1	0	0	9	10	0	0	0	1	0	2	0	2	0	6	6	0	0	3	0	0	2	1	1	0	0	5	0	2	0	0	0	0	0	0	0	1	0	1	0	3	0	1	2	1
OTU1560	1798_AEG019_Cer11	757	0	0	0	0	0	0	0	0	0	0	0	0	0	0	0	0	0	0	0	0	0	0	0	0	0	0	0	0	0	5	0	0	0	1	0	0	0	0	0	0	0	3	0	0	0	0	0
OTU1561	4234_SEG006_Cer17	756	0	0	0	0	0	0	0	0	0	0	0	0	0	0	0	0	0	0	0	0	0	0	0	0	0	0	0	0	0	0	0	0	0	0	0	0	0	0	0	0	0	0	0	0	0	0	0
OTU1562	1109_HEG045_Cer17	756	0	0	0	1	0	0	0	0	0	0	0	0	0	0	0	0	0	0	0	0	0	0	0	0	0	0	1	1	0	0	0	1	0	0	0	0	0	0	0	0	0	0	0	0	0	0	0
OTU1563	13_SEF005_Cer17	754	0	0	0	0	3	0	0	7	0	3	0	0	2	0	2	16	1	11	0	1	0	2	0	4	1	1	12	8	1	1	0	0	0	0	4	0	1	0	3	14	1	1	0	0	0	11	1
OTU1564	107_AEG036_Cer17	752	0	0	0	0	0	0	0	0	0	0	0	0	0	0	0	0	0	0	0	0	0	0	0	0	0	0	0	0	0	0	0	0	0	0	0	0	0	0	0	0	0	0	0	0	0	0	0
OTU1565	59_SEF045_Cer17	751	2	12	2	0	0	0	0	0	0	1	0	0	1	10	0	1	0	0	2	0	0	15	0	0	2	0	0	0	0	0	0	0	0	0	1	17	2	10	0	1	0	0	0	0	0	9	0
OTU1566	9824_AEF006_Cer11	749	0	1	0	0	26	9	0	2	13	0	5	0	56	12	1	0	1	0	2	0	0	0	15	4	2	0	6	0	22	0	0	0	1	0	11	3	12	0	3	9	1	0	1	0	0	7	1
OTU1567	1005_AEG007_Cer11	748	0	0	0	0	0	0	0	1	0	0	0	0	0	0	0	0	0	0	0	0	0	0	0	0	0	0	0	0	0	0	0	0	0	0	0	0	0	0	0	0	0	0	0	0	0	0	0
OTU1568	5629_AEF040_Cer11	748	0	0	0	0	1	2	2	0	6	0	3	3	6	1	0	2	6	2	3	5	2	0	6	0	3	6	2	2	2	2	3	0	6	1	5	2	2	0	2	3	1	2	4	0	2	0	6
OTU1569	20215_SEG025_Cer17	747	0	0	0	0	0	0	0	0	0	0	0	0	0	0	0	0	0	0	0	0	0	0	0	0	0	0	0	0	0	0	0	0	0	0	0	0	0	0	0	0	0	0	0	0	0	0	0
OTU1570	8862_SEF046_Cer17	747	0	0	3	0	0	0	0	0	1	0	0	16	0	0	0	0	1	6	0	0	1	0	0	0	0	0	0	1	9	0	7	0	0	1	1	6	1	22	0	2	0	0	0	0	1	8	7
OTU1571	58_SEF049_Cer17	747	0	0	0	0	0	0	0	0	0	0	0	0	0	0	0	0	0	0	0	0	0	0	0	0	0	0	0	0	0	0	0	0	0	0	0	0	0	0	0	1	0	0	0	0	1	0	0
OTU1572	28376_AEF004_Cer11	747	0	0	0	0	3	3	18	0	2	0	2	5	2	1	1	1	5	1	5	1	0	1	0	0	3	0	6	2	1	5	3	3	3	4	1	3	10	8	3	5	3	0	1	0	0	2	9
OTU1573	495_SEG009_Cer17	746	0	0	0	0	0	0	0	0	0	0	0	0	0	0	0	0	0	0	0	0	0	0	0	0	0	0	0	0	1	0	0	0	0	0	0	0	0	0	0	0	0	0	0	0	0	0	0
OTU1574	5416_AEF006_Cer11	746	1	0	0	2	3	0	12	3	4	2	4	1	3	2	9	2	9	0	3	0	0	1	5	0	5	1	7	0	6	3	2	2	1	0	7	1	4	4	4	0	2	2	3	2	6	2	4
OTU1575	2075_SEG041_Cer11	745	0	0	0	0	0	0	0	0	0	0	0	0	0	0	0	0	0	0	0	0	0	0	0	0	0	0	0	0	0	0	0	0	0	0	0	0	0	0	0	0	0	0	0	0	0	0	0
OTU1576	5719_HEG018_Cer17	744	0	0	0	1	3	1	0	1	1	0	7	3	3	2	2	3	3	1	5	6	0	0	2	3	8	3	4	3	1	3	0	3	0	0	1	2	1	2	1	0	2	1	2	0	1	1	1
OTU1577	1272_HEG046_Cer11	743	0	0	2	0	0	0	1	4	2	0	4	3	0	0	0	0	4	2	0	0	0	0	0	0	0	0	0	0	1	0	0	2	0	1	1	0	1	4	1	0	0	0	3	6	0	0	0
OTU1578	572_SEG002_Cer11	743	0	0	0	0	0	0	0	0	0	0	0	0	0	0	0	0	0	0	0	0	0	0	0	0	0	0	0	0	0	0	0	0	0	0	0	0	0	0	0	0	0	0	0	0	0	0	0
OTU1579	6523_HEF048_Cer11	743	0	0	2	0	1	0	9	0	8	0	2	0	6	1	4	3	2	2	9	1	0	2	4	2	6	0	11	0	5	1	3	3	5	0	2	1	5	0	1	0	2	1	6	0	5	1	13
OTU1580	156_AEG039_Cer17	742	0	0	0	0	0	0	0	0	0	0	0	0	0	0	0	0	0	0	0	0	0	0	0	0	0	0	0	0	0	0	0	0	0	0	0	0	0	0	0	0	0	0	0	0	0	0	0
OTU1581	121_HEG044_Cer11	742	0	0	0	0	0	0	0	0	0	0	0	0	0	0	0	0	0	0	0	0	0	0	0	0	0	0	0	0	0	1	0	0	0	0	0	0	0	0	0	0	0	0	0	0	0	0	0
OTU1582	8737_HEF009_Cer17	742	0	0	0	0	4	0	1	0	1	0	2	0	3	1	3	12	3	0	15	0	0	0	1	0	9	0	6	0	1	0	13	0	0	0	0	0	5	0	0	0	0	0	2	0	1	0	2
OTU1583	2117_SEF020_Cer17	741	0	0	0	0	0	0	0	3	1	1	0	0	1	3	0	0	0	0	0	0	1	1	1	1	0	2	0	0	0	0	0	0	0	0	0	0	0	0	0	0	0	0	0	0	0	0	0
OTU1584	11904_SEF005_Cer11	740	16	0	0	1	2	1	3	0	0	1	3	0	4	4	2	5	1	1	3	5	16	10	3	2	5	3	2	2	2	0	2	1	0	0	2	0	7	6	1	0	0	0	2	1	1	2	1
OTU1585	2839_HEG045_Cer11	739	0	0	1	0	0	2	3	1	0	0	1	1	0	0	3	1	0	0	1	0	0	0	0	2	2	2	1	2	0	2	0	3	1	0	1	0	0	2	2	0	3	2	0	0	0	1	1
OTU1586	9775_SEG036_Cer17	738	0	0	2	1	1	1	2	0	3	8	2	0	0	1	3	0	8	0	0	3	0	0	1	5	2	0	2	2	1	1	3	1	2	0	0	3	3	0	0	2	2	4	0	0	0	0	2
OTU1587	6080_SEG036_Cer17	735	0	1	0	0	1	0	0	1	1	0	1	0	0	0	1	1	0	0	1	1	0	3	0	0	0	1	3	2	0	0	0	0	2	0	0	1	1	3	0	0	1	1	2	0	2	0	3
OTU1588	7901_AEF004_Cer11	735	0	0	1	0	4	5	21	0	1	1	21	0	0	0	2	0	2	0	0	0	0	0	3	0	0	0	0	0	22	0	3	0	19	0	2	6	12	0	46	18	12	0	23	0	7	8	1
OTU1589	2013_AEG049_Cer11	735	0	0	0	0	0	0	0	0	0	0	0	0	0	0	0	0	0	0	0	0	0	0	0	0	0	0	0	0	0	0	0	0	0	0	0	0	0	0	0	0	0	0	0	0	0	0	0
OTU1590	2599_AEG027_Cer17	734	0	0	0	0	1	6	1	1	1	1	0	1	0	0	0	1	0	1	0	16	0	0	0	5	1	1	1	5	1	7	0	4	0	0	1	0	5	3	1	11	1	1	0	4	0	2	0
OTU1591	6513_SEF028_Cer11	734	10	1	3	1	1	0	1	0	2	1	2	0	2	0	1	0	0	0	9	0	6	10	3	0	2	1	5	4	1	0	1	1	0	0	0	1	5	3	1	1	0	0	0	0	1	0	0
OTU1592	522_AEF006_Cer17	733	0	0	4	2	3	3	11	3	1	2	1	6	0	3	5	1	0	1	6	6	0	0	4	1	6	0	6	0	1	2	4	3	10	3	1	5	10	1	0	1	3	8	4	3	1	1	4
OTU1593	25_HEG043_Cer17	733	0	0	0	0	0	0	0	0	0	0	0	0	0	0	0	0	0	0	0	0	0	0	0	0	0	0	0	0	0	0	0	0	0	0	0	0	0	0	0	0	0	0	0	0	0	0	0
OTU1594	6816_SEF005_Cer11	731	0	0	0	0	0	0	0	0	3	0	0	0	0	0	1	1	0	1	0	0	0	0	0	0	0	0	0	0	0	0	0	0	0	0	0	0	0	0	0	0	0	1	0	0	0	0	0
OTU1595	2445_SEF029_Cer17	731	5	0	3	0	0	0	0	0	0	0	0	0	0	0	0	0	0	0	0	0	0	0	2	0	12	0	0	0	0	0	0	0	0	0	0	0	0	0	0	0	0	0	0	0	0	0	0
OTU1596	14416_SEF006_Cer17	731	7	0	2	1	1	0	1	0	0	1	0	1	7	0	1	2	2	2	3	0	2	6	2	0	6	10	0	4	1	1	2	6	1	0	0	1	5	0	2	0	0	0	0	0	2	0	2
OTU1597	4832_AEF035_Cer11	731	1	0	2	2	2	1	10	0	2	1	2	1	2	3	8	1	3	1	1	2	0	0	4	0	2	1	3	2	5	5	4	7	2	1	4	0	4	3	3	3	2	1	2	2	4	0	1
OTU1598	2565_AEF021_Cer11	729	0	0	4	0	1	0	0	1	3	0	1	0	7	12	9	0	3	0	0	0	1	0	4	7	0	0	5	0	0	0	4	7	0	0	2	2	1	0	0	0	12	0	3	0	0	0	4
OTU1599	493_SEF001_Cer17	729	3	0	0	0	3	0	2	0	5	3	0	0	0	0	1	0	4	0	1	0	0	0	1	12	1	0	1	0	26	0	1	1	0	0	0	6	2	0	0	0	2	0	2	0	1	0	0
OTU1600	3781_HEF046_Cer11	729	0	0	0	0	0	0	0	0	1	0	0	0	0	0	0	0	1	0	0	1	0	0	0	0	0	0	0	0	1	0	1	4	0	0	6	0	0	0	0	0	0	1	0	0	0	0	0
OTU1601	5664_SEG035_Cer17	728	0	0	0	0	0	0	0	0	0	0	0	0	0	0	0	0	0	0	0	0	0	0	0	0	0	0	0	0	0	0	0	0	0	0	0	0	0	0	0	0	0	0	0	0	0	0	0
OTU1602	11423_SEG041_Cer17	728	0	0	0	0	0	0	5	2	0	3	0	2	1	0	0	8	3	4	0	0	0	0	0	0	0	0	0	0	3	0	1	5	1	2	0	0	2	2	0	4	2	1	1	4	0	2	0
OTU1603	2297_AEG040_Cer11	727	0	0	0	0	0	0	0	0	0	0	0	0	0	0	0	0	0	0	0	0	0	0	0	0	0	0	0	0	0	0	0	0	0	0	0	0	0	0	0	0	0	0	0	0	0	0	0
OTU1604	5558_HEG034_Cer17	727	0	0	0	1	0	3	0	6	1	2	0	4	0	4	0	1	0	4	0	0	0	0	1	1	0	2	0	8	0	1	0	9	0	1	0	2	0	6	1	1	0	5	0	4	0	2	0
OTU1605	2914_HEF015_Cer17	726	0	0	7	1	5	0	0	1	0	0	0	0	4	30	4	0	1	0	4	0	0	0	8	0	3	0	7	0	7	0	0	0	1	0	2	1	0	0	1	0	1	2	0	0	13	0	0
OTU1606	4791_AEF019_Cer11	725	2	0	1	0	0	3	3	0	1	0	1	0	1	0	1	0	0	1	1	0	0	1	5	0	2	1	0	2	1	0	1	1	0	0	1	1	4	2	1	1	0	1	0	0	0	0	2
OTU1607	4120_SEF001_Cer17	724	5	0	0	0	1	0	0	0	2	0	0	0	0	0	0	0	2	1	1	0	3	11	2	4	0	2	2	0	0	1	0	1	1	0	0	0	0	0	0	1	0	0	0	1	0	0	3
OTU1608	185_AEG035_Cer17	724	0	0	0	0	0	0	0	0	0	0	0	0	0	0	0	0	0	0	0	0	0	0	0	0	0	0	0	0	0	0	0	0	0	0	0	0	0	0	0	0	0	0	0	0	0	0	0
OTU1609	6044_HEF018_Cer17	723	0	0	0	0	2	0	13	4	7	3	7	3	6	3	3	2	6	3	5	1	2	0	5	2	0	1	2	4	9	3	3	1	5	4	8	5	15	3	6	7	3	1	9	3	4	3	6
OTU1610	432_SEG005_Cer11	723	0	0	0	0	0	0	0	0	0	0	0	0	0	0	0	0	0	0	0	0	0	0	0	0	0	0	0	0	0	0	0	0	0	0	0	0	0	0	0	0	0	0	0	0	0	0	0
OTU1611	2112_HEF026_Cer11	721	0	0	1	3	4	1	0	0	2	0	1	1	4	1	8	2	5	0	3	0	4	3	6	1	5	5	0	1	8	1	5	3	2	0	6	0	7	1	0	1	0	0	2	0	3	0	0
OTU1612	16945_AEG027_Cer11	720	0	0	0	1	1	1	2	0	0	1	2	0	1	0	4	0	3	1	6	2	4	1	5	0	1	1	4	0	2	2	3	1	0	0	1	0	1	0	0	1	1	0	0	2	0	1	6
OTU1613	203_AEG004_Cer17	720	0	0	0	0	0	0	0	0	0	0	0	0	0	0	0	0	0	0	0	0	0	0	0	0	0	0	0	0	0	0	0	0	0	0	0	0	0	0	0	0	0	0	0	0	0	0	0
OTU1614	395_HEG040_Cer11	720	0	0	0	1	0	0	3	1	0	1	0	0	0	0	0	1	0	0	2	2	1	0	1	0	3	0	1	3	2	1	0	0	0	0	0	0	2	0	2	1	0	0	0	0	0	0	0
OTU1615	4776_HEG046_Cer11	719	0	0	0	0	0	0	0	0	0	0	0	0	0	0	0	0	0	0	0	0	0	0	0	0	0	0	0	0	0	0	0	0	0	0	0	0	0	0	0	0	0	0	0	0	0	0	0
OTU1616	2534_AEF019_Cer17	718	1	0	0	4	2	1	3	0	0	0	2	1	0	1	1	5	1	1	2	1	0	0	4	0	1	3	0	0	0	1	2	1	0	0	0	0	2	7	1	3	1	1	1	3	3	0	3
OTU1617	3091_SEF020_Cer17	717	10	10	3	0	0	0	0	0	0	0	0	0	0	0	0	0	0	0	1	0	1	10	8	3	2	0	1	0	0	0	0	0	0	0	2	0	0	0	0	0	0	1	0	0	0	0	0
OTU1618	1319_AEG022_Cer11	716	0	0	0	0	1	0	3	2	0	2	0	0	0	0	0	1	0	0	0	0	0	0	1	1	2	0	1	0	1	3	0	0	0	0	2	0	0	1	0	1	1	1	0	1	1	0	0
OTU1619	2751_SEF006_Cer11	715	27	0	4	0	0	4	1	0	1	1	0	1	0	0	2	0	0	1	1	0	3	0	7	0	5	1	0	0	0	0	0	0	0	0	2	0	2	0	0	1	0	0	0	0	1	0	1
OTU1620	5034_HEG041_Cer17	715	0	0	0	0	0	0	0	0	0	0	0	0	0	0	0	0	0	0	0	0	0	0	0	0	0	0	0	0	0	0	0	0	0	0	0	0	0	0	0	0	0	0	0	0	0	0	0
OTU1621	275_AEG006_Cer17	715	0	0	0	0	0	0	0	0	0	0	0	0	0	0	0	0	0	0	0	0	0	0	0	0	0	0	0	0	0	0	0	0	0	0	0	0	0	0	0	0	0	0	0	0	0	0	0
OTU1622	1624_SEF023_Cer17	715	4	0	1	0	0	0	0	0	0	0	0	0	0	0	0	0	0	0	1	1	0	17	1	0	4	0	0	0	0	0	0	0	0	0	0	0	0	0	0	0	0	0	0	0	0	0	0
OTU1623	6435_AEF030_Cer11	714	0	0	9	0	16	0	13	16	0	1	3	1	3	0	8	0	4	2	26	0	4	0	7	0	10	0	2	0	9	0	2	0	7	0	2	5	5	10	12	0	2	0	1	0	3	0	2
OTU1624	1604_AEG050_Cer11	714	0	0	0	0	0	0	0	0	0	0	0	0	0	0	0	0	0	0	0	0	0	0	0	0	0	0	0	0	0	0	0	0	0	0	0	0	0	0	0	0	0	0	0	0	0	0	0
OTU1625	1533_SEG045_Cer11	713	0	0	0	0	0	0	0	0	0	0	0	0	0	0	0	0	0	0	0	0	0	0	0	0	0	0	0	0	0	0	0	0	0	0	0	0	0	0	0	0	0	0	0	0	0	0	0
OTU1626	3505_SEF008_Cer11	713	17	0	0	0	1	0	1	0	0	0	0	0	1	0	1	0	0	0	7	1	7	18	1	0	0	12	0	1	0	0	0	2	0	0	0	0	0	0	0	0	0	0	0	0	0	0	0
OTU1627	10344_SEG032_Cer17	712	0	0	0	0	0	0	1	0	0	0	0	0	0	0	0	0	0	0	0	0	0	0	0	0	0	1	0	0	0	1	0	1	0	2	0	0	0	0	0	0	0	0	0	0	0	0	0
OTU1628	4558_AEG039_Cer17	712	0	1	1	0	6	0	13	5	2	0	0	1	0	3	3	3	6	2	1	0	0	0	0	0	1	0	3	1	2	2	3	4	1	7	0	0	2	1	1	2	3	1	1	0	1	2	2
OTU1629	12166_AEG036_Cer11	711	0	0	0	0	0	0	0	0	0	0	0	0	0	0	0	0	0	0	0	0	0	0	0	0	0	0	0	0	0	0	0	0	0	0	0	0	0	0	0	0	0	0	0	0	0	0	0
OTU1630	6789_HEF044_Cer17	711	0	0	0	0	8	0	3	0	0	0	3	0	0	0	0	0	0	0	0	0	0	0	1	2	0	0	0	0	2	1	0	0	0	0	1	1	0	0	2	4	2	0	5	3	0	0	0
OTU1631	3744_SEG025_Cer17	711	0	0	0	0	0	0	0	0	0	0	0	0	0	0	0	0	0	1	0	0	0	0	0	0	0	0	0	11	0	0	0	0	0	0	0	0	0	0	0	0	0	0	0	0	0	0	0
OTU1632	273_HEG003_Cer17	710	0	0	0	0	0	0	0	0	0	0	0	0	0	0	0	0	0	0	0	0	0	0	0	0	0	0	0	0	0	0	0	0	0	0	0	0	1	0	0	0	0	0	0	0	0	0	0
OTU1633	441_SEF005_Cer17	710	15	46	3	0	1	0	0	0	0	0	0	0	0	0	0	0	0	0	15	0	0	0	4	0	25	0	0	0	0	0	0	0	0	0	0	0	0	0	0	0	0	0	0	0	0	0	0
OTU1634	126_SEF002_Cer17	710	0	0	0	0	0	0	0	0	0	0	0	0	0	0	0	0	0	0	0	0	1	19	0	0	0	2	0	0	0	0	0	0	0	0	0	0	0	0	0	0	0	0	0	0	0	0	0
OTU1635	22809_HEF036_Cer17	710	1	0	1	2	2	3	1	1	2	2	4	0	1	0	1	0	5	4	0	4	2	0	6	1	1	1	3	1	1	3	1	1	1	0	9	2	4	1	1	2	0	0	1	1	1	0	2
OTU1636	4234_SEG009_Cer17	709	0	0	0	0	1	0	23	0	1	0	0	0	0	0	2	0	2	1	0	0	0	0	0	0	3	0	2	0	1	0	0	0	2	0	1	0	5	0	0	7	0	0	3	0	1	0	0
OTU1637	5519_HEF046_Cer17	709	3	0	50	0	1	0	3	0	7	13	3	5	0	2	0	1	0	0	0	3	0	0	1	3	0	0	3	2	0	1	0	0	0	2	2	4	5	6	1	10	2	0	0	0	0	0	2
OTU1638	4236_HEF048_Cer11	708	1	0	15	0	13	0	1	0	13	0	5	0	21	0	7	0	4	0	4	0	1	1	9	2	0	0	2	9	6	17	1	0	0	0	5	10	15	1	8	0	1	1	0	21	3	0	12
OTU1639	839_HEF024_Cer17	708	0	0	3	3	2	3	3	3	3	7	8	3	1	1	2	0	1	9	5	21	1	4	6	0	0	0	0	1	0	4	3	6	2	0	2	1	10	17	2	2	2	8	3	8	4	7	7
OTU1640	4010_HEF009_Cer11	708	2	1	6	5	7	4	1	3	1	2	5	0	4	3	5	2	8	9	15	6	1	3	7	7	7	14	9	7	2	0	1	3	0	0	2	2	0	0	0	0	1	0	0	0	3	0	1
OTU1641	4954_AEG046_Cer11	708	2	1	3	0	1	2	0	0	2	0	0	0	0	0	0	0	2	0	3	0	1	0	3	1	1	1	4	3	1	2	0	1	0	0	0	2	1	1	1	0	0	1	1	2	0	1	0
OTU1642	1061_HEG014_Cer17	708	0	0	0	0	0	0	8	0	0	0	0	0	1	0	0	0	0	0	0	1	0	0	0	0	0	0	0	0	0	0	0	0	2	0	1	1	1	1	0	0	3	0	0	0	0	0	3
OTU1643	4265_SEF007_Cer17	708	2	0	0	1	0	1	0	0	1	0	0	0	1	6	0	0	1	1	0	0	0	0	2	1	1	0	0	1	1	0	0	0	0	0	1	1	2	1	2	0	0	0	0	0	2	0	0
OTU1644	9786_SEF005_Cer17	705	0	0	0	0	1	0	0	0	0	2	1	0	0	1	0	0	0	1	0	0	0	10	0	0	1	3	1	0	3	0	1	1	0	0	0	0	0	1	0	0	0	0	0	0	0	1	0
OTU1645	12329_AEF032_Cer17	705	5	0	4	2	6	2	6	0	2	1	1	4	5	1	2	2	3	2	0	1	2	0	9	5	6	1	5	0	5	1	1	3	1	0	1	1	4	1	1	4	2	0	3	3	0	0	4
OTU1646	816_SEF009_Cer17	705	3	0	0	0	2	0	0	0	0	0	1	0	0	0	0	0	0	0	0	0	0	0	0	0	8	0	0	0	2	1	0	0	0	0	0	0	0	0	0	0	0	0	0	0	0	0	0
OTU1647	2026_HEF026_Cer11	704	0	0	4	5	0	0	0	0	1	0	1	0	1	0	0	0	0	0	0	0	1	0	0	0	0	0	13	0	0	0	0	0	1	0	11	0	0	0	0	1	1	0	2	0	2	0	0
OTU1648	126_HEG021_Cer17	703	0	0	0	0	0	0	0	0	0	0	0	0	0	0	0	0	0	0	0	0	0	0	0	0	0	0	0	0	0	0	0	0	0	0	0	0	0	0	0	0	0	0	0	0	0	0	0
OTU1649	356_SEF016_Cer17	703	4	0	0	0	2	0	0	0	0	0	0	0	0	0	0	0	0	0	4	0	1	4	0	4	0	0	0	0	0	0	0	0	0	0	1	0	1	2	0	0	1	0	0	0	0	0	0
OTU1650	379_AEG001_Cer17	702	0	0	0	0	0	0	0	0	0	0	0	0	0	0	0	0	0	0	0	0	0	0	0	0	0	0	0	0	0	0	0	0	0	0	0	0	0	0	0	0	0	0	0	0	0	0	0
OTU1651	12209_AEG024_Cer17	702	1	0	0	0	2	0	0	0	0	0	0	0	0	0	0	0	0	0	0	0	0	0	0	0	0	0	0	0	0	0	1	0	0	0	1	0	0	0	0	1	0	1	0	0	1	0	1
OTU1652	654_HEG048_Cer17	702	0	0	0	0	2	0	0	0	0	0	0	0	0	6	3	1	0	0	0	0	1	0	0	0	0	0	0	0	0	0	0	0	0	0	0	0	0	0	0	0	0	0	0	0	0	0	0
OTU1653	16_HEG046_Cer17	702	0	0	0	0	0	0	0	0	0	0	0	0	0	0	0	0	0	0	0	0	0	0	0	0	0	0	0	0	0	0	0	0	0	0	0	0	0	0	0	0	0	0	0	0	0	0	0
OTU1654	392_HEG040_Cer17	702	0	0	0	0	0	0	0	0	0	0	0	0	0	0	0	0	0	0	0	0	0	0	0	0	0	0	0	0	0	0	0	0	0	0	0	0	0	0	0	0	0	0	0	0	0	0	0
OTU1655	266_SEG029_Cer11	700	0	0	0	0	0	0	0	0	0	0	0	0	0	0	0	0	0	0	0	0	0	0	0	0	0	0	0	0	0	0	0	0	0	0	0	0	0	0	0	0	0	0	0	0	0	0	0
OTU1656	229_SEF003_Cer17	700	9	0	0	0	0	0	0	0	0	0	0	0	0	0	0	0	0	0	0	0	0	0	0	0	0	0	0	0	0	0	0	0	0	3	0	0	0	0	0	0	0	0	0	0	1	0	0
OTU1657	6985_AEF025_Cer17	699	1	1	0	2	0	4	0	1	1	3	0	2	1	5	2	13	0	3	0	5	1	13	1	3	0	11	0	9	0	4	0	8	0	0	0	3	1	1	0	0	0	1	1	0	0	3	1
OTU1658	449_SEF024_Cer17	698	0	0	0	0	0	0	0	1	0	0	0	0	2	0	0	0	0	0	1	0	0	1	0	0	1	1	0	0	1	0	1	0	0	0	0	0	1	0	0	0	0	0	0	0	0	0	1
OTU1659	16535_AEF025_Cer11	698	0	0	7	0	7	0	5	0	4	0	4	1	3	0	8	0	5	0	6	10	0	0	2	1	7	0	7	0	6	0	10	5	3	2	9	4	4	7	4	1	4	2	3	13	5	0	2
OTU1660	2042_HEF040_Cer17	697	1	0	1	2	3	1	5	1	7	1	2	0	5	3	4	2	15	9	2	3	2	2	7	6	1	5	2	2	8	7	0	0	1	4	5	3	6	3	3	4	1	1	1	0	2	2	22
OTU1661	1858_HEF016_Cer17	697	1	0	0	0	0	0	0	0	0	0	0	0	0	2	0	0	0	0	0	0	2	2	0	0	0	0	0	0	0	0	0	0	0	0	0	0	0	0	0	0	0	0	0	0	0	0	0
OTU1662	1298_SEG020_Cer17	696	0	0	0	0	0	0	0	0	0	0	0	0	0	0	0	0	0	0	0	0	0	0	0	0	0	0	0	0	0	0	0	0	0	0	0	0	0	0	0	0	0	0	0	0	0	0	0
OTU1663	861_HEG008_Cer11	695	0	0	0	0	0	0	0	0	0	0	0	0	0	0	0	0	0	0	0	0	0	0	0	0	0	0	0	0	0	0	0	0	0	0	0	0	0	0	0	0	0	0	0	0	0	0	0
OTU1664	4911_SEG033_Cer11	693	0	0	0	0	0	0	0	0	0	0	0	0	0	0	0	0	0	0	0	0	0	0	0	0	0	0	0	0	0	0	0	0	0	0	0	0	0	0	0	0	0	0	0	0	0	0	0
OTU1665	667_SEG003_Cer11	693	0	0	0	0	0	0	0	0	0	0	0	0	0	0	0	0	0	0	0	0	0	0	0	0	0	0	0	13	0	0	0	0	0	0	0	0	0	0	0	0	0	0	0	0	0	0	0
OTU1666	1119_AEG011_Cer11	692	0	0	0	0	0	0	0	0	0	0	0	0	0	0	0	0	0	0	0	0	0	0	0	0	0	0	0	0	0	0	0	0	0	0	0	0	0	0	0	0	0	0	0	0	0	0	0
OTU1667	225_AEF008_Cer17	692	0	0	0	21	6	0	0	14	11	1	3	0	8	0	3	1	13	9	0	0	0	0	0	0	3	0	1	1	1	0	0	29	4	1	1	1	12	58	1	21	4	23	2	0	2	11	4
OTU1668	2231_HEF049_Cer11	691	0	0	0	0	0	0	1	0	0	0	0	0	0	0	1	0	0	0	0	0	0	0	0	0	0	0	0	0	0	0	0	0	0	0	0	0	0	0	0	0	0	0	0	0	0	0	0
OTU1669	370_AEF006_Cer17	691	2	0	0	0	0	0	0	1	0	0	0	15	0	8	0	13	0	0	0	16	0	0	0	0	1	0	0	7	0	0	0	0	0	0	0	0	0	14	0	0	0	0	0	0	0	0	0
OTU1670	1729_SEF043_Cer17	691	3	0	5	2	1	0	1	1	1	2	1	0	1	3	7	2	4	2	2	2	3	3	1	6	6	1	3	2	2	5	2	4	2	2	0	0	3	0	0	4	1	1	0	1	1	1	1
OTU1671	3307_SEG035_Cer11	690	0	0	0	0	0	0	20	2	0	0	0	0	0	0	1	0	0	0	0	0	0	0	1	0	0	0	0	0	0	0	3	0	2	0	0	1	1	2	6	12	1	3	4	0	0	0	0
OTU1672	494_SEG031_Cer11	690	0	0	0	0	0	0	2	0	0	0	1	17	0	0	0	0	1	0	0	0	0	0	1	0	1	0	0	0	0	0	0	0	1	0	0	0	2	0	1	0	0	0	1	1	2	3	0
OTU1673	10237_AEF049_Cer11	690	0	0	2	0	0	1	9	1	6	0	3	4	2	2	3	0	1	1	2	4	15	0	7	0	0	0	7	0	9	0	7	0	9	0	5	1	9	0	1	0	7	1	0	0	0	1	4
OTU1674	6688_SEF038_Cer11	688	7	0	0	0	0	0	3	0	0	0	0	1	0	0	2	0	0	0	0	0	4	2	2	0	0	2	1	0	0	0	1	0	0	1	0	0	0	0	0	0	0	0	0	0	0	0	0
OTU1675	3237_AEF010_Cer17	688	0	0	0	0	8	0	5	0	1	0	2	0	0	0	0	0	4	1	0	11	0	1	0	9	0	0	8	14	4	26	5	0	0	0	0	0	1	0	0	0	3	0	8	0	0	0	6
OTU1676	2341_AEF034_Cer17	687	0	1	0	1	0	2	1	3	1	0	0	7	0	1	0	1	0	4	0	5	0	0	1	3	0	0	0	10	0	4	0	5	0	2	1	2	0	10	1	3	0	4	0	2	2	6	2
OTU1677	2552_SEF049_Cer11	686	6	0	1	0	1	0	0	0	1	0	0	0	1	3	2	0	0	0	2	0	13	5	9	3	2	1	2	0	1	0	0	0	0	0	0	0	0	0	0	0	0	0	0	0	0	0	3
OTU1678	8679_AEF045_Cer11	685	0	0	2	1	2	0	1	4	2	0	5	4	1	1	3	3	5	1	6	1	0	0	5	3	3	6	3	1	1	1	2	5	1	4	1	0	2	5	0	2	2	2	2	2	1	1	3
OTU1679	1513_HEG021_Cer11	685	1	0	20	0	0	0	1	0	5	4	1	2	0	0	3	1	0	2	1	3	0	0	7	0	1	0	3	4	2	4	0	0	0	1	1	0	4	3	1	4	2	0	1	0	0	0	1
OTU1680	237_SEG016_Cer17	684	0	0	4	0	0	10	1	2	0	0	0	8	0	0	1	0	0	1	0	0	0	0	0	0	0	0	0	0	0	0	0	0	3	4	0	0	1	1	3	0	6	13	3	0	0	2	0
OTU1681	1846_HEG036_Cer11	684	0	0	0	0	0	0	0	0	0	0	0	0	0	0	0	0	0	0	0	0	0	0	0	0	0	0	0	0	0	0	0	0	0	0	0	0	0	0	0	0	0	1	0	1	0	0	0
OTU1682	31_HEG003_Cer11	684	0	0	0	0	0	0	0	0	4	0	0	0	0	0	4	1	2	0	0	0	0	0	0	0	0	0	0	0	0	0	0	0	0	0	0	0	0	0	0	0	0	0	0	0	0	0	0
OTU1683	2399_AEF022_Cer11	683	6	1	4	0	2	2	6	2	4	2	5	0	1	2	1	0	4	0	7	1	6	3	3	1	3	7	2	1	5	0	5	0	1	0	1	2	7	0	8	2	3	1	1	1	2	0	6
OTU1684	338_HEG003_Cer17	683	0	0	0	0	0	0	0	0	0	0	0	0	0	0	0	0	0	0	0	0	0	0	0	0	0	0	0	0	0	0	0	0	0	0	0	6	0	0	0	0	0	0	0	0	0	0	0
OTU1685	8397_AEG012_Cer11	683	0	0	0	2	0	3	1	1	0	2	0	0	0	0	0	0	0	1	0	5	0	1	0	2	0	3	0	4	1	4	0	3	1	0	0	5	0	4	0	2	1	1	1	1	0	4	0
OTU1686	228_AEG049_Cer17	683	7	0	3	0	1	11	1	0	0	0	1	0	0	0	2	0	0	0	1	0	0	0	0	0	0	0	0	9	0	0	0	0	2	0	0	11	0	0	0	0	4	5	0	0	0	0	1
OTU1687	1255_HEG050_Cer11	681	0	0	0	0	0	0	0	0	0	0	0	0	0	0	0	0	0	0	0	0	0	0	0	0	0	0	0	0	0	0	0	0	0	0	0	0	0	0	0	0	0	0	0	0	0	0	0
OTU1688	2268_AEG032_Cer11	681	0	0	0	0	0	0	0	0	0	0	0	0	0	0	0	0	0	0	0	0	0	0	0	0	0	0	0	0	0	0	0	0	0	0	2	0	0	0	0	0	0	0	0	0	0	0	0
OTU1689	4598_SEG032_Cer17	679	0	0	0	1	3	3	0	0	3	0	2	1	2	1	3	7	2	2	2	1	0	0	2	1	3	0	0	1	0	0	1	2	1	0	1	2	6	2	2	8	0	2	0	2	1	1	1
OTU1690	1019_HEG036_Cer11	678	2	0	1	0	1	1	1	0	0	1	0	3	3	2	5	3	3	2	2	2	0	1	2	3	0	2	0	0	0	1	2	1	2	0	4	2	0	0	1	3	2	1	1	1	3	0	0
OTU1691	3791_HEF044_Cer17	678	0	0	0	0	2	1	0	0	3	0	0	0	3	8	0	0	1	0	12	0	1	0	8	9	0	0	2	1	0	13	4	0	7	0	5	0	8	0	0	0	1	0	0	0	0	0	6
OTU1692	458_SEG002_Cer11	677	0	0	0	0	0	0	5	0	0	0	0	0	0	0	0	0	0	0	0	0	0	0	0	0	0	0	0	0	0	0	0	0	0	0	0	0	0	0	0	5	0	0	0	0	0	0	0
OTU1693	132_SEG048_Cer11	676	0	0	0	0	0	0	0	1	0	0	0	0	0	0	0	0	0	0	0	0	0	0	0	0	0	0	0	1	1	0	0	1	0	0	0	0	1	0	0	1	1	0	0	0	0	0	0
OTU1694	13580_AEG050_Cer11	676	0	0	2	0	0	0	2	1	1	1	0	1	0	1	0	1	0	0	0	0	0	0	0	0	0	0	1	0	1	0	0	0	2	0	0	1	0	0	0	0	4	4	1	4	0	0	3
OTU1695	1914_AEF017_Cer11	676	1	0	8	0	30	0	26	0	5	1	2	14	0	0	1	0	0	0	0	0	0	0	0	0	0	0	1	0	0	0	0	0	15	12	4	1	16	10	6	20	1	0	0	0	0	1	2
OTU1696	556_HEF005_Cer17	674	0	0	1	0	1	0	5	0	0	0	2	0	1	0	3	1	5	0	1	0	0	0	2	1	6	0	5	1	13	2	1	0	5	2	2	0	0	0	0	0	1	0	0	1	0	0	0
OTU1697	2945_AEF048_Cer11	673	0	0	0	0	0	0	1	1	2	0	5	2	2	1	3	4	2	0	1	0	0	0	3	0	2	0	7	1	0	0	10	3	3	3	9	4	3	1	8	2	3	5	4	1	4	1	1
OTU1698	757_SEG036_Cer11	672	0	0	0	0	0	0	0	0	0	0	0	0	0	0	0	0	0	1	0	0	0	0	0	0	0	0	0	0	0	0	0	0	0	0	0	0	0	0	0	0	0	0	0	0	0	0	0
OTU1699	465_SEG044_Cer17	672	0	0	0	0	0	0	0	3	0	0	0	0	0	0	0	0	0	0	0	4	0	0	0	0	0	0	0	0	0	0	0	1	0	0	0	0	0	1	0	0	0	0	0	0	0	0	0
OTU1700	2196_HEF004_Cer11	671	0	0	0	0	4	0	13	0	3	2	10	0	11	0	0	0	0	1	4	1	0	0	8	0	5	0	3	3	2	0	7	0	0	0	0	0	9	0	6	1	0	0	3	0	3	0	5
OTU1701	13343_AEG012_Cer17	670	0	0	0	1	0	0	6	0	0	0	3	0	0	0	3	3	3	6	0	0	0	1	0	0	1	0	1	0	3	4	1	0	2	1	0	0	0	0	0	3	0	1	0	0	1	1	2
OTU1702	3823_AEF006_Cer11	670	0	0	0	0	0	5	10	4	9	0	12	6	10	1	4	6	3	2	0	1	0	0	0	2	2	1	6	1	1	8	4	4	1	0	2	1	10	6	3	8	2	4	5	8	4	3	5
OTU1703	13129_SEF021_Cer11	668	9	0	5	2	4	0	0	0	5	0	1	0	3	1	0	1	2	2	8	2	3	6	0	4	5	0	4	5	1	0	0	2	0	1	1	0	2	2	0	0	1	0	0	0	0	0	2
OTU1704	8858_AEF032_Cer17	667	0	0	6	3	4	6	7	2	1	1	0	1	2	2	14	25	4	3	4	5	0	0	3	0	7	20	6	7	7	13	5	1	2	1	0	1	2	2	2	1	0	0	1	0	1	1	13
OTU1705	3280_SEF038_Cer17	666	4	0	0	0	1	3	6	1	2	4	3	0	2	6	0	0	1	5	1	3	3	6	5	5	0	0	3	0	2	0	1	2	2	3	1	1	1	2	0	2	0	4	0	0	1	1	3
OTU1706	35163_SEF017_Cer17	665	5	0	1	1	0	0	1	0	1	0	1	0	1	0	0	0	0	0	0	0	29	2	0	0	0	0	1	0	0	0	1	0	0	0	0	0	0	0	1	0	0	0	0	0	0	0	1
OTU1707	2422_AEG022_Cer11	665	0	0	1	0	0	0	4	0	3	0	0	1	2	0	1	0	2	6	0	2	4	1	1	0	1	0	1	3	3	0	3	1	0	1	2	4	2	0	3	3	0	3	5	0	0	2	2
OTU1708	4429_SEG020_Cer17	663	0	0	1	0	1	1	1	0	0	0	1	0	0	0	3	0	0	2	1	0	0	1	1	1	0	1	3	1	0	0	2	1	1	0	2	0	1	0	2	3	1	0	0	2	0	0	1
OTU1709	14629_AEF005_Cer11	663	0	0	2	0	3	2	7	0	3	2	4	2	0	1	2	0	1	2	1	0	0	0	1	3	0	0	5	0	7	4	1	0	4	1	2	2	6	6	1	3	3	0	1	3	3	2	3
OTU1710	7231_AEG029_Cer11	663	0	0	0	0	0	2	0	1	0	0	0	1	0	0	0	0	0	2	0	0	0	0	0	0	0	0	0	0	0	3	0	8	0	3	0	0	0	2	0	5	0	1	0	3	0	0	0
OTU1711	17753_SEF017_Cer17	663	6	0	4	1	0	0	0	0	0	1	1	0	2	1	1	1	1	1	1	1	3	7	1	4	7	2	2	3	2	1	3	2	0	0	0	0	0	0	0	0	0	0	0	0	2	1	1
OTU1712	2338_SEF018_Cer11	663	1	0	1	0	2	0	0	0	0	0	0	0	2	0	0	0	0	0	8	0	0	18	0	0	0	0	0	0	0	0	0	0	0	0	0	0	0	0	0	0	0	0	0	0	0	0	0
OTU1713	10056_AEF013_Cer11	662	1	0	4	1	4	1	4	0	1	0	1	2	3	1	2	0	1	0	2	3	2	0	3	2	5	0	0	4	2	3	0	5	2	0	3	0	5	3	0	0	2	0	1	2	1	2	3
OTU1714	12889_SEF020_Cer17	661	10	0	3	1	0	0	5	0	2	0	0	1	3	0	1	0	1	2	4	1	4	7	1	4	1	10	1	1	1	0	3	6	4	0	0	0	2	2	1	0	0	0	0	0	1	1	2
OTU1715	2877_HEF041_Cer11	661	0	0	0	0	0	0	0	0	2	0	0	0	0	0	0	0	0	0	0	0	0	0	0	0	0	0	0	0	0	0	0	0	0	0	0	0	28	64	0	1	1	0	0	0	0	0	0
OTU1716	542_SEF016_Cer17	660	0	0	0	0	0	0	0	0	0	0	0	1	0	0	0	0	0	0	0	0	0	1	1	32	0	2	0	0	1	0	0	2	0	0	0	0	0	0	0	0	0	0	0	0	1	0	0
OTU1717	160_SEG030_Cer17	660	0	0	0	0	0	0	0	0	0	0	0	0	0	0	0	0	0	0	0	0	0	0	0	0	0	0	0	0	0	0	0	0	0	0	0	0	0	0	0	0	0	0	0	0	0	0	0
OTU1718	285_SEG001_Cer17	660	0	0	0	0	0	0	0	0	0	0	0	0	0	0	0	0	0	0	0	0	0	0	0	0	0	0	0	0	0	0	0	0	0	0	0	0	0	0	0	0	0	0	0	0	0	0	0
OTU1719	327_HEG018_Cer17	659	0	0	0	0	0	0	0	0	0	0	0	0	0	0	0	0	0	0	0	0	0	0	0	0	0	0	0	0	0	0	0	0	0	0	0	0	0	0	0	0	0	0	0	0	0	0	0
OTU1720	8089_SEF011_Cer17	659	20	0	2	0	0	3	0	0	1	2	1	1	0	0	1	0	1	0	6	3	7	18	1	0	0	0	2	0	0	1	0	0	0	0	4	3	1	12	0	0	0	0	0	0	0	0	0
OTU1721	19494_HEG047_Cer17	658	0	0	1	2	3	0	4	3	0	1	0	0	0	2	1	0	0	0	2	1	0	0	2	0	1	3	1	1	1	1	0	1	1	0	2	1	3	2	0	1	1	3	1	1	1	0	1
OTU1722	542_HEG039_Cer17	658	0	0	0	0	0	0	0	0	0	0	0	0	1	0	0	0	0	0	0	0	0	0	0	0	0	0	0	0	0	0	0	0	0	0	0	0	0	0	0	0	1	12	0	0	0	0	0
OTU1723	140_SEG048_Cer17	657	0	0	0	6	0	0	0	0	0	0	3	0	0	0	0	0	0	0	0	0	2	0	2	0	0	4	0	1	0	0	0	0	0	0	0	1	0	0	0	5	0	3	0	0	0	0	1
OTU1724	3087_SEF025_Cer11	656	2	1	3	1	11	0	2	0	3	1	1	0	5	2	7	7	5	1	6	9	3	2	7	0	9	4	2	1	4	3	2	2	0	4	2	0	2	2	0	0	0	1	0	0	0	0	2
OTU1725	467_SEG031_Cer17	655	0	0	0	0	0	0	0	0	0	0	0	0	0	0	0	0	0	0	0	0	0	0	0	0	0	1	0	0	0	0	0	1	0	23	0	0	0	1	0	0	0	26	0	1	1	1	0
OTU1726	1173_AEG010_Cer17	654	0	0	0	0	1	6	11	3	1	0	1	1	0	0	1	0	2	3	0	0	0	0	1	0	0	1	1	0	1	0	5	0	1	0	0	1	1	1	5	0	0	3	3	0	0	3	0
OTU1727	1791_HEF037_Cer17	653	0	0	0	1	1	0	0	0	0	1	0	0	4	2	8	0	15	1	9	1	1	0	2	2	4	0	8	5	0	0	1	1	0	0	4	0	5	0	1	0	1	0	0	0	0	0	2
OTU1728	30204_HEF004_Cer11	653	1	0	0	0	0	0	12	0	1	0	2	2	1	1	5	0	4	2	2	3	2	0	1	0	8	2	3	0	1	2	4	1	7	1	6	3	7	7	2	8	1	0	6	1	0	0	9
OTU1729	11843_SEG035_Cer11	651	0	0	0	1	2	0	1	2	1	0	4	0	2	1	5	0	0	0	8	0	0	0	1	0	1	1	1	0	2	1	3	2	0	0	0	0	2	0	0	2	2	0	1	1	1	2	4
OTU1730	68_SEG022_Cer11	650	0	0	0	0	0	0	0	0	0	0	0	0	0	0	0	0	0	0	0	0	0	0	0	0	0	0	0	0	0	0	0	0	0	0	0	1	0	0	0	0	0	0	0	0	0	0	0
OTU1731	6657_AEF034_Cer11	650	0	0	3	0	1	1	2	1	2	1	2	4	3	0	2	1	0	0	3	4	0	0	3	0	4	5	0	0	1	2	2	0	0	1	3	3	2	3	2	0	1	1	0	0	1	1	2
OTU1732	3251_HEF028_Cer11	648	0	0	0	1	4	3	9	2	5	2	1	4	2	2	4	7	3	3	1	0	0	0	3	2	3	1	1	4	1	2	4	6	0	0	0	2	2	2	3	4	2	2	0	4	3	0	2
OTU1733	7160_HEF030_Cer17	648	1	0	5	0	4	1	0	0	1	0	0	0	8	3	1	0	1	3	6	1	12	5	10	4	6	1	3	0	10	2	6	0	0	0	4	3	8	1	1	0	0	0	0	1	2	0	4
OTU1734	7940_AEG009_Cer17	646	1	0	0	1	3	0	1	0	0	1	1	0	0	0	0	2	0	1	0	1	1	0	0	0	0	0	0	1	1	1	0	0	1	0	0	1	1	1	0	1	0	2	1	0	1	1	1
OTU1735	124_SEG007_Cer17	646	0	0	0	0	0	0	0	0	0	0	0	0	0	0	0	0	0	0	0	0	0	0	0	0	0	0	0	0	0	0	0	0	0	0	0	0	0	0	0	0	0	0	0	0	0	0	0
OTU1736	13861_AEF010_Cer17	646	1	0	3	0	2	1	0	0	1	1	1	0	0	0	2	0	0	1	3	3	0	0	2	0	1	0	4	4	2	1	0	2	0	1	1	0	1	0	3	1	1	0	0	0	0	0	2
OTU1737	31650_AEG011_Cer11	645	0	0	1	0	2	1	3	0	1	1	2	0	0	2	1	1	1	1	0	0	0	0	1	1	0	1	0	1	1	2	0	1	0	0	2	3	1	1	1	2	1	1	1	2	0	0	0
OTU1738	380_AEG023_Cer11	645	0	0	0	0	0	0	0	0	0	0	0	0	0	0	0	0	0	0	0	0	0	0	0	0	0	0	0	0	0	0	0	0	0	0	0	0	0	0	0	0	0	0	0	0	0	0	0
OTU1739	8546_SEF040_Cer11	645	5	0	0	0	0	0	0	0	0	0	0	0	0	0	0	0	0	0	0	0	0	1	0	0	0	0	0	0	0	0	0	0	0	0	0	0	2	0	0	0	1	0	0	0	0	0	0
OTU1740	4379_AEG023_Cer11	644	0	0	0	0	0	0	0	0	0	0	0	0	0	0	0	0	0	0	0	0	0	0	0	0	0	0	0	0	0	0	0	0	0	0	0	0	0	0	0	0	0	0	0	0	0	0	0
OTU1741	172_SEG034_Cer17	644	0	0	0	0	0	0	0	0	0	0	0	0	0	0	0	0	0	0	0	0	0	0	0	0	0	0	0	0	0	0	0	0	0	0	0	0	0	0	0	0	0	0	0	0	0	0	0
OTU1742	7590_SEG013_Cer11	643	0	0	0	0	0	0	0	0	0	0	0	0	0	0	0	0	0	0	0	0	0	0	0	0	0	0	0	0	0	0	0	0	0	0	0	0	0	0	0	0	0	0	0	0	0	0	0
OTU1743	436_SEG026_Cer17	643	0	0	0	5	0	0	8	0	0	0	0	11	0	1	0	0	0	3	0	0	0	0	0	0	0	0	0	0	1	0	4	0	0	0	0	0	1	0	1	0	0	0	0	0	0	0	0
OTU1744	53_HEF043_Cer11	642	0	0	0	0	6	0	34	0	0	0	4	0	2	0	4	0	7	0	0	0	0	0	3	0	0	0	1	0	9	0	0	0	5	0	2	0	19	0	5	0	7	0	11	0	2	0	1
OTU1745	1127_SEG035_Cer17	641	0	0	0	0	0	0	0	0	0	0	0	0	0	0	0	0	0	0	0	0	0	0	0	0	0	0	0	0	0	0	0	0	0	0	0	0	0	0	0	0	0	0	0	0	0	0	0
OTU1746	323_HEG019_Cer17	641	0	0	0	0	0	0	0	0	0	0	0	0	0	0	0	0	0	0	0	0	0	0	0	0	0	0	0	0	0	0	0	0	0	0	0	0	0	0	0	0	0	0	0	0	0	0	0
OTU1747	451_HEG032_Cer11	641	0	1	0	4	0	0	0	0	0	5	0	0	0	0	0	0	0	0	0	0	0	0	0	0	0	0	0	0	0	0	0	0	0	0	0	0	0	0	0	0	0	0	0	0	0	0	0
OTU1748	3870_HEF013_Cer11	641	0	0	1	0	3	5	7	5	3	1	3	0	0	3	4	9	7	1	3	0	2	0	1	2	1	0	3	0	1	1	6	0	2	1	4	0	6	3	1	2	6	7	1	2	1	0	7
OTU1749	2646_HEF036_Cer11	640	4	5	9	0	0	0	0	1	2	0	0	0	2	0	0	0	0	0	1	1	0	7	1	6	1	0	0	0	0	0	0	1	1	0	1	0	0	0	3	0	0	0	0	0	0	0	0
OTU1750	444_HEF008_Cer17	640	0	0	1	0	6	7	0	1	0	2	1	0	0	0	1	0	0	0	5	0	0	0	3	7	4	0	4	4	1	0	1	0	3	0	13	5	2	0	2	0	0	0	0	0	0	0	8
OTU1751	33422_SEG008_Cer11	639	0	0	0	0	0	0	3	0	1	1	0	0	1	1	1	0	0	1	1	1	0	0	0	0	0	0	0	0	4	5	0	5	0	0	0	1	1	1	0	7	0	1	0	0	0	0	1
OTU1752	19284_HEF048_Cer11	639	0	0	1	0	0	0	0	0	1	4	1	0	0	0	1	0	1	0	4	3	1	0	1	0	2	0	2	1	0	0	3	0	1	0	2	4	2	0	0	0	1	0	0	0	0	0	0
OTU1753	8148_HEF049_Cer17	638	2	0	11	5	9	1	1	1	2	2	3	0	1	0	2	1	10	1	14	12	0	2	1	4	24	4	6	0	8	3	0	1	2	0	4	2	8	4	2	0	0	0	0	0	0	0	0
OTU1754	2907_SEF047_Cer17	637	0	0	0	0	0	0	0	0	0	0	1	0	0	1	0	0	0	3	0	0	0	2	0	0	0	1	0	1	0	0	0	0	0	0	0	0	0	0	0	0	0	0	0	0	0	0	0
OTU1755	3820_AEG011_Cer17	635	0	0	0	0	0	0	0	0	0	0	0	0	0	0	0	0	0	0	0	0	0	0	0	0	0	0	0	0	0	0	0	0	0	0	0	0	0	0	0	0	0	0	0	0	0	0	0
OTU1756	353_SEG014_Cer17	633	0	0	0	0	0	0	0	0	0	0	0	0	0	0	0	0	0	0	0	0	0	0	0	0	0	0	0	0	0	0	0	0	0	0	0	0	0	0	0	0	0	0	0	0	0	0	0
OTU1757	429_HEF021_Cer17	633	0	0	1	0	0	0	46	0	1	0	2	1	1	0	1	0	0	0	0	0	0	0	1	0	0	0	0	0	0	0	0	0	12	4	0	9	1	0	3	1	5	3	3	1	1	0	1
OTU1758	4337_SEG009_Cer11	632	0	0	0	0	0	0	0	0	0	0	0	0	0	0	0	0	0	0	0	0	0	0	0	0	0	0	0	0	0	0	0	0	0	0	0	0	0	0	0	0	0	0	0	0	0	0	0
OTU1759	4836_SEF004_Cer11	632	21	0	2	0	2	0	0	0	0	1	1	0	0	0	0	0	0	0	0	0	20	18	1	1	1	0	1	0	0	0	0	1	0	0	3	2	0	1	0	0	0	0	0	0	0	0	0
OTU1760	3062_SEG024_Cer11	631	0	0	0	0	0	0	0	0	0	0	0	0	0	0	0	0	0	0	0	0	0	0	0	0	0	0	0	0	0	0	0	0	0	0	0	0	0	0	0	0	0	0	0	0	0	0	0
OTU1761	2307_SEF032_Cer11	630	1	10	2	0	1	1	0	1	0	0	0	0	0	0	1	0	0	0	1	0	0	0	0	0	0	0	0	0	0	0	0	0	0	0	0	0	0	0	1	1	0	0	0	0	0	1	0
OTU1762	11008_SEG005_Cer11	630	0	0	3	1	3	0	0	9	1	0	0	1	3	3	3	0	11	5	0	0	0	0	3	0	1	1	1	1	8	1	2	10	3	0	4	2	7	5	2	0	2	3	0	2	3	7	4
OTU1763	3863_HEF005_Cer17	630	2	0	0	1	2	1	1	0	1	0	0	0	1	0	1	0	3	0	3	2	1	3	3	0	2	0	2	3	0	2	0	2	0	1	4	8	5	1	0	2	3	4	4	1	0	1	2
OTU1764	14069_SEF005_Cer11	630	7	0	0	0	0	0	0	0	0	0	0	0	0	0	0	0	0	0	0	0	5	6	0	0	0	0	0	1	0	0	0	0	0	0	1	0	1	0	0	0	0	0	0	0	0	0	0
OTU1765	4486_HEF001_Cer11	629	0	0	0	0	0	1	8	1	2	2	3	2	2	3	0	5	0	3	0	3	0	0	0	0	1	0	0	0	2	5	0	2	8	2	2	3	1	0	2	0	1	5	2	2	1	3	3
OTU1766	2246_AEG025_Cer17	629	0	0	0	0	0	1	1	0	1	0	0	0	0	0	1	0	1	1	1	0	1	0	0	0	0	0	4	0	0	3	2	2	1	4	0	1	0	1	0	3	1	1	0	1	0	1	0
OTU1767	2594_HEG031_Cer11	628	0	0	0	0	0	0	0	0	0	0	0	0	0	0	0	0	0	0	0	0	0	0	0	0	0	0	0	0	0	0	0	0	0	0	0	0	0	0	0	0	0	0	0	0	0	0	0
OTU1768	1012_SEG033_Cer11	628	0	0	2	0	2	0	5	2	0	1	6	2	1	0	3	4	0	2	1	0	0	0	1	0	0	0	3	0	0	0	6	0	0	1	1	1	2	3	5	2	5	2	2	2	2	0	2
OTU1769	8721_AEF039_Cer11	628	2	1	1	2	2	0	8	0	3	0	3	0	1	2	2	4	4	0	2	2	0	1	0	2	0	2	1	0	0	0	1	2	1	0	1	1	2	1	3	1	6	4	4	0	2	0	4
OTU1770	1371_SEG007_Cer17	628	0	0	0	0	0	0	0	0	0	0	0	0	0	0	0	0	0	0	0	0	0	0	0	0	0	0	0	0	0	0	0	0	0	0	0	0	0	0	0	0	0	0	0	0	0	0	0
OTU1771	5360_AEG001_Cer17	627	1	0	0	0	1	5	2	0	0	0	0	1	4	0	2	2	3	2	0	0	2	0	0	1	1	2	0	1	0	6	1	0	1	1	1	3	6	3	1	1	1	0	4	0	1	2	1
OTU1772	3266_AEF017_Cer11	627	0	0	0	0	1	0	20	0	0	0	1	0	0	2	19	0	0	0	0	0	0	0	0	0	0	0	1	0	0	0	6	0	7	0	2	5	5	0	9	0	2	0	9	0	11	0	3
OTU1773	6379_AEG009_Cer11	627	0	0	0	0	0	0	0	0	0	0	0	0	0	0	0	0	0	0	0	0	0	0	0	0	0	0	0	0	0	0	0	0	0	0	0	0	0	0	0	0	0	1	0	0	0	0	0
OTU1774	94_HEF002_Cer17	626	4	1	1	0	0	1	0	4	3	2	0	0	2	12	2	0	0	0	0	2	0	0	3	11	1	0	1	5	0	0	0	0	0	1	1	4	1	3	0	0	0	0	0	0	1	0	10
OTU1775	9_AEG011_Cer11	625	0	0	0	0	0	0	0	1	0	0	0	11	0	0	0	0	0	0	0	0	0	0	0	0	0	0	0	0	0	0	0	0	0	0	0	0	0	0	0	0	0	0	0	0	0	0	0
OTU1776	5458_AEF006_Cer11	625	0	0	0	1	3	0	5	0	6	0	2	2	0	0	7	2	7	1	0	0	0	1	3	1	9	1	1	0	4	2	2	0	1	0	3	0	5	0	4	0	0	2	7	0	6	0	7
OTU1777	14483_AEF030_Cer11	625	0	0	2	3	2	1	9	1	1	0	1	2	0	1	2	0	1	0	1	4	0	0	2	1	0	4	2	9	1	2	3	2	4	4	1	1	3	4	2	4	4	6	0	1	4	1	2
OTU1778	452_AEF031_Cer17	624	0	0	0	0	1	20	45	36	1	11	2	1	1	1	14	1	0	4	0	0	1	0	2	0	0	0	0	0	4	0	0	0	1	9	1	4	2	29	4	18	9	0	0	1	3	0	1
OTU1779	24136_AEG014_Cer11	624	1	0	0	1	0	0	2	1	0	0	0	0	0	0	0	2	0	0	0	2	1	1	0	0	0	0	2	1	0	0	0	1	0	1	0	0	0	0	1	0	1	4	0	0	0	1	1
OTU1780	2835_HEG046_Cer11	624	0	0	0	0	2	1	1	1	0	1	2	1	1	1	0	1	1	0	3	2	0	0	4	0	7	0	0	2	0	0	1	2	0	1	1	3	2	1	1	1	1	0	1	2	1	1	1
OTU1781	7898_SEG047_Cer17	623	0	0	0	0	0	0	0	0	0	0	0	0	0	0	0	0	0	0	0	0	0	0	0	0	0	0	0	0	0	0	0	0	0	0	0	0	0	0	0	0	0	0	0	2	0	0	0
OTU1782	107_AEG038_Cer11	623	0	0	0	0	5	0	1	17	0	0	1	0	0	0	0	0	10	0	0	10	0	0	1	0	1	0	1	0	0	0	0	0	1	0	0	0	8	0	2	1	0	16	1	0	0	0	1
OTU1783	2123_AEG014_Cer17	622	0	0	0	0	0	0	0	0	0	0	0	0	0	0	0	0	0	0	0	0	0	0	0	0	0	0	0	0	0	0	0	0	0	0	0	0	0	0	0	0	0	0	0	0	0	0	0
OTU1784	2930_AEF017_Cer11	622	0	0	0	5	5	1	17	0	1	0	4	0	1	0	0	0	5	1	1	0	1	0	1	0	1	1	1	0	1	0	6	1	4	0	1	1	5	24	1	0	0	2	2	10	4	9	1
OTU1785	173_AEG044_Cer17	621	0	0	0	0	1	0	1	0	2	0	1	0	1	3	4	9	4	2	1	0	0	0	2	0	3	1	1	1	3	0	5	9	0	0	2	0	2	2	1	4	1	0	3	2	3	2	2
OTU1786	4290_SEG031_Cer17	621	1	0	1	0	2	0	1	0	0	0	1	0	0	0	1	0	0	1	0	0	1	0	0	0	1	0	2	2	0	1	0	0	0	1	0	1	0	1	1	0	2	4	1	1	1	0	1
OTU1787	1286_SEF049_Cer17	620	7	0	1	0	1	0	1	0	1	1	2	0	4	0	0	0	2	0	4	2	1	1	1	3	4	0	2	2	3	1	0	0	1	0	1	0	3	0	0	0	0	0	0	0	1	0	3
OTU1788	5830_SEF002_Cer17	619	9	0	1	0	2	0	0	0	0	0	0	0	0	1	0	0	1	1	0	0	6	2	0	2	1	0	1	1	0	0	0	1	0	0	1	0	0	0	0	0	0	0	0	0	0	0	0
OTU1789	933_HEG013_Cer11	617	0	0	0	0	0	0	1	0	1	1	0	0	0	0	1	0	0	1	1	1	0	0	0	0	1	1	1	0	0	0	1	1	0	1	2	1	3	1	2	1	0	0	0	1	1	1	0
OTU1790	20874_AEF031_Cer17	617	1	0	1	1	2	0	2	0	2	0	1	0	2	1	1	0	0	1	0	1	5	0	6	1	0	2	3	1	0	2	2	2	1	0	2	2	2	2	1	0	2	2	3	1	1	0	4
OTU1791	16850_AEG012_Cer11	617	0	0	1	1	1	3	2	0	0	0	1	0	1	0	1	2	3	1	5	0	0	0	3	1	3	2	1	5	2	0	0	1	0	0	0	1	5	1	1	4	0	4	2	0	0	0	1
OTU1792	990_SEG007_Cer11	617	0	0	0	0	0	5	1	0	0	0	0	0	0	0	0	0	0	4	0	0	0	0	0	0	0	0	0	0	0	0	0	0	0	0	0	4	0	0	0	0	0	0	0	1	0	5	0
OTU1793	10756_SEG038_Cer17	616	0	0	0	0	0	0	0	0	0	0	0	0	0	0	6	0	0	0	0	7	0	0	0	1	0	1	2	2	0	4	0	0	0	0	0	1	1	0	0	0	0	0	0	0	0	0	0
OTU1794	1341_AEF042_Cer17	616	0	0	0	0	0	10	36	0	0	0	0	0	0	0	0	0	0	0	5	0	1	0	2	0	1	14	11	0	1	0	0	0	0	0	3	0	0	0	13	0	3	0	1	0	1	8	1
OTU1795	469_SEG003_Cer11	615	0	0	0	0	1	0	0	0	0	0	0	0	0	2	0	0	1	0	2	0	0	0	0	0	0	0	0	0	0	0	0	0	0	0	0	0	0	0	1	0	2	0	0	0	0	0	0
OTU1796	266_HEG034_Cer11	614	0	0	0	0	2	0	4	0	2	1	0	0	0	0	4	5	3	0	0	0	0	0	0	0	0	0	2	2	0	0	1	0	0	1	0	1	2	0	0	6	0	1	3	1	3	2	2
OTU1797	2012_HEF042_Cer17	614	0	0	0	0	0	0	2	0	6	1	3	3	2	2	3	0	1	0	0	0	0	0	1	0	8	0	2	1	2	0	0	8	1	0	0	1	1	0	5	0	2	0	1	0	3	0	1
OTU1798	5494_SEF046_Cer11	612	0	0	0	0	1	0	0	0	0	0	0	0	0	0	0	0	0	0	0	0	0	0	0	0	0	0	1	0	0	0	0	0	0	0	0	0	0	0	0	0	0	0	0	0	0	0	0
OTU1799	931_SEF006_Cer17	612	1	0	0	0	0	0	0	0	3	17	0	0	0	0	0	0	0	0	0	0	0	0	0	0	0	0	0	0	0	0	0	0	0	0	0	6	0	22	0	0	1	2	0	0	0	3	0
OTU1800	4090_HEG028_Cer17	612	0	0	0	0	0	0	0	0	0	0	0	0	0	0	0	0	0	1	0	0	0	0	0	0	0	0	1	2	0	1	0	0	1	0	0	1	0	0	0	0	0	0	1	0	0	0	0
OTU1801	60_AEG028_Cer11	610	0	0	0	0	0	0	0	0	0	0	0	0	0	0	0	0	0	0	0	0	0	0	0	0	0	0	0	0	0	0	0	0	0	0	0	0	0	0	0	0	0	0	0	0	0	0	0
OTU1802	3982_AEF030_Cer11	610	0	0	0	2	1	0	4	1	5	0	0	0	0	1	4	1	2	1	1	0	0	0	2	1	1	1	1	1	0	0	3	0	1	3	0	1	1	1	9	6	1	4	6	4	1	0	3
OTU1803	141_AEG031_Cer11	610	0	0	0	0	0	1	0	0	0	0	0	0	0	0	0	12	0	0	0	0	0	0	0	0	0	0	0	0	0	0	0	0	2	0	0	0	0	0	5	0	0	0	0	0	0	0	0
OTU1804	2950_SEG040_Cer17	610	0	0	0	0	0	0	0	0	0	0	0	0	0	0	0	0	0	0	0	0	0	0	0	0	0	0	0	0	0	0	0	0	0	0	0	0	0	0	1	0	0	0	0	0	0	0	0
OTU1805	1669_HEG014_Cer11	609	2	0	1	1	0	0	0	1	1	0	1	0	0	1	0	0	1	0	1	0	1	1	1	1	0	0	0	0	0	0	1	1	1	0	1	0	0	1	0	1	0	1	0	1	1	1	0
OTU1806	710_SEG024_Cer11	607	0	0	0	0	0	0	0	0	0	0	0	0	1	3	0	0	0	2	0	0	0	5	0	3	0	4	0	2	0	7	0	0	0	0	0	0	1	0	1	0	0	0	0	0	0	0	0
OTU1807	5261_AEG022_Cer17	606	0	0	1	0	1	1	1	0	1	2	0	2	1	0	2	0	1	0	0	0	0	0	0	0	0	1	0	0	0	0	0	0	0	4	0	1	1	5	1	0	2	2	0	0	0	1	1
OTU1808	595_AEG041_Cer17	606	0	0	0	0	0	0	0	0	0	0	0	0	0	0	0	0	0	0	0	0	0	0	0	0	0	0	0	0	0	0	0	0	0	0	0	0	0	0	0	0	0	23	0	0	0	0	0
OTU1809	4214_AEF019_Cer17	606	3	0	2	3	3	1	6	7	5	0	3	1	1	6	2	1	7	8	2	6	7	8	0	7	1	1	6	6	3	0	5	5	4	1	5	1	6	10	0	1	0	1	1	0	2	0	5
OTU1810	5883_HEF041_Cer11	606	0	0	0	0	2	0	4	4	1	1	1	1	1	0	3	3	2	2	3	1	0	0	2	0	3	0	2	3	0	3	3	1	0	1	0	0	4	5	2	2	4	1	5	1	6	4	2
OTU1811	229_SEG050_Cer17	606	0	0	0	0	0	0	0	0	0	0	0	0	0	0	0	0	0	0	0	0	0	0	0	0	0	0	0	0	0	0	0	0	0	0	0	0	0	0	0	0	0	0	0	0	0	0	0
OTU1812	223_SEG030_Cer17	605	0	0	0	0	0	0	0	0	0	0	0	0	0	0	0	0	0	0	0	0	0	0	0	0	0	0	0	0	0	0	0	0	0	0	0	0	0	0	0	0	0	0	0	0	0	0	0
OTU1813	3641_HEG012_Cer11	605	0	0	0	0	0	0	0	0	0	0	0	0	0	0	0	0	0	0	0	0	0	0	0	0	0	0	0	0	0	0	0	0	0	0	0	0	0	0	0	0	0	0	0	0	0	0	0
OTU1814	12398_SEF010_Cer17	604	0	0	5	0	2	0	3	0	2	0	1	1	2	1	1	0	2	0	8	2	2	5	3	9	4	1	4	3	0	0	0	0	1	1	1	0	1	1	0	0	0	0	3	0	0	0	0
OTU1815	9185_SEG028_Cer11	604	0	0	0	1	0	2	0	0	0	0	0	1	0	0	1	1	0	0	0	0	0	0	0	0	1	1	0	8	1	3	0	1	2	0	2	0	0	0	0	4	1	6	1	3	0	0	1
OTU1816	675_HEF032_Cer17	604	0	0	0	0	2	0	11	0	4	0	0	0	1	0	4	0	3	8	0	0	0	0	2	0	3	6	1	0	2	0	0	27	3	0	0	1	2	23	2	0	1	0	4	0	1	1	4
OTU1817	540_HEG040_Cer11	603	0	0	0	0	0	0	0	0	0	0	0	0	0	0	0	0	0	0	0	0	0	0	0	0	0	0	0	0	0	0	0	0	0	0	0	0	0	0	0	1	0	0	0	0	0	0	0
OTU1818	160_AEG049_Cer17	602	0	0	0	1	1	0	4	0	8	0	0	0	0	0	0	0	5	0	1	0	0	0	1	0	11	0	0	1	0	0	1	23	0	0	0	2	4	1	0	1	0	0	4	0	0	0	2
OTU1819	1548_HEG047_Cer11	602	0	0	0	0	0	0	0	0	0	0	0	0	0	0	0	0	0	0	0	0	0	0	0	0	0	0	0	0	0	0	0	0	0	0	0	0	0	0	0	0	0	0	0	0	0	0	0
OTU1820	1277_SEG015_Cer11	601	0	0	0	0	0	0	0	0	0	0	0	0	0	0	0	0	0	0	0	0	0	0	0	0	0	0	0	0	0	0	0	0	0	0	0	0	0	0	0	0	0	0	0	0	0	0	0
OTU1821	36_SEF016_Cer17	601	2	0	0	0	0	0	1	0	0	0	0	0	0	0	0	0	0	0	0	0	0	0	0	0	24	0	0	0	0	0	9	4	0	0	0	0	0	0	0	0	0	0	0	0	0	0	0
OTU1822	2145_SEG026_Cer17	601	1	0	0	0	0	0	0	0	0	0	0	0	0	0	1	0	1	0	0	0	1	1	0	0	0	0	0	4	0	0	1	0	0	0	0	0	0	2	1	0	0	0	0	0	0	0	0
OTU1823	946_AEG028_Cer17	601	0	0	0	0	0	0	0	0	0	0	0	0	0	0	0	0	0	0	0	0	0	0	0	0	0	1	0	0	0	5	0	0	0	0	0	0	0	0	0	0	0	0	0	0	0	1	0
OTU1824	6459_SEG005_Cer17	600	1	0	0	0	0	0	5	2	1	2	0	0	0	2	0	0	0	1	0	0	0	0	0	1	4	0	1	0	0	0	2	0	0	0	1	1	0	0	4	2	0	0	0	0	0	0	0
OTU1825	18799_SEF034_Cer11	600	2	0	4	0	3	1	1	0	1	1	1	0	1	3	0	0	1	0	2	4	0	1	4	0	2	1	2	0	1	0	1	1	1	0	1	0	1	0	0	0	0	0	0	0	1	0	0
OTU1826	1376_AEG045_Cer11	600	0	0	0	0	0	0	1	2	0	0	0	0	0	0	0	0	2	0	2	2	0	0	0	1	2	0	2	0	1	0	0	0	0	0	0	0	1	0	0	0	1	1	0	2	0	0	0
OTU1827	11843_AEF008_Cer11	599	3	0	2	0	1	0	4	0	2	0	2	1	10	1	12	1	2	0	4	1	1	0	4	3	6	1	6	1	5	3	12	7	2	0	4	1	11	2	2	3	0	1	7	0	7	2	2
OTU1828	623_HEG016_Cer17	598	0	0	1	0	1	0	0	0	0	3	2	0	1	0	3	1	1	0	2	1	0	0	0	0	0	0	1	0	0	0	2	2	1	0	1	0	1	1	0	0	0	0	1	0	1	0	0
OTU1829	14127_AEF004_Cer11	598	0	0	2	0	4	1	6	0	2	1	1	0	1	1	1	1	0	1	2	2	2	0	0	1	2	0	4	2	0	0	1	0	0	1	1	1	2	1	3	4	0	0	2	1	1	0	1
OTU1830	12751_SEF026_Cer17	598	0	0	3	0	0	3	1	0	0	0	0	1	2	5	5	82	1	0	0	3	1	1	0	0	0	0	0	0	0	0	0	0	0	0	0	2	0	0	0	0	0	0	0	0	0	0	2
OTU1831	11908_HEF020_Cer11	597	0	0	1	0	0	0	2	2	2	0	5	2	2	3	3	0	0	3	2	1	1	0	2	3	2	1	3	1	3	2	1	0	9	0	3	0	7	1	2	1	2	0	5	1	6	0	12
OTU1832	4711_SEG001_Cer11	597	0	0	0	0	0	1	0	1	1	0	0	0	0	0	0	2	0	0	0	0	0	0	0	2	0	0	0	1	0	0	0	1	0	0	1	0	0	8	0	0	0	0	0	0	0	1	0
OTU1833	3028_HEG027_Cer17	597	0	0	0	0	0	2	0	0	0	0	0	0	0	0	0	0	0	0	0	0	0	0	0	5	0	0	0	0	0	0	0	1	0	0	0	0	0	0	0	0	0	0	0	7	0	0	0
OTU1834	220_HEG034_Cer17	597	0	0	0	0	0	0	0	0	0	0	0	0	0	0	0	0	0	0	0	0	0	0	0	0	0	0	0	0	0	0	0	0	0	0	0	0	0	0	0	0	0	0	0	0	0	0	0
OTU1835	5314_AEF020_Cer11	596	0	0	0	0	5	0	36	14	1	0	0	0	4	0	4	0	0	0	6	3	0	0	2	1	2	0	0	0	0	0	1	2	4	2	0	0	4	6	2	5	10	8	8	7	3	2	0
OTU1836	1669_HEG035_Cer17	596	0	0	0	0	0	0	0	0	0	0	0	0	0	0	0	0	0	0	0	0	0	0	0	0	0	0	0	0	0	0	0	0	0	0	0	0	0	0	0	0	0	0	0	0	0	0	0
OTU1837	1017_HEG031_Cer17	595	0	0	1	0	0	2	0	1	0	0	0	3	0	0	0	1	0	0	0	1	0	1	0	0	0	0	0	2	0	1	0	2	0	3	0	1	0	4	0	2	1	1	0	1	0	1	0
OTU1838	2061_HEG038_Cer17	595	0	0	0	0	0	0	0	0	0	0	0	0	0	0	0	0	0	0	0	0	0	0	0	0	0	0	0	0	0	0	0	0	0	0	0	0	0	0	0	0	0	0	0	0	0	0	0
OTU1839	1930_SEF049_Cer17	595	3	0	2	1	2	0	0	1	0	0	1	0	2	2	1	0	1	0	1	0	2	6	0	5	0	2	1	0	0	1	1	1	0	0	0	0	0	2	1	0	0	0	0	1	2	0	1
OTU1840	235_SEG046_Cer11	595	0	0	0	0	0	0	0	0	0	0	0	0	0	0	0	0	0	0	0	0	0	0	0	0	0	0	0	0	0	0	0	0	0	0	0	0	0	0	0	0	0	0	0	0	0	0	0
OTU1841	668_SEG012_Cer17	595	0	0	0	0	0	0	0	0	0	0	0	0	0	0	0	0	0	0	0	0	0	0	0	0	0	0	0	0	0	0	0	0	0	0	0	0	0	0	0	0	0	0	0	0	0	0	0
OTU1842	1379_HEF048_Cer17	594	0	0	0	0	0	0	0	0	0	0	0	0	0	0	0	0	0	0	10	0	0	1	0	1	0	0	0	0	0	0	0	0	0	0	0	0	0	0	0	0	0	0	0	0	0	0	0
OTU1843	9300_AEG035_Cer11	594	0	0	0	0	0	0	0	0	0	0	0	0	0	0	0	0	0	0	0	0	0	0	0	0	0	0	0	0	0	0	0	0	0	0	0	0	0	0	0	0	0	0	0	0	0	0	0
OTU1844	19016_AEF028_Cer11	593	0	0	0	0	1	2	4	0	1	0	6	0	1	1	4	3	2	2	2	1	0	0	2	1	0	0	0	3	1	0	3	2	0	2	4	0	6	5	1	3	0	1	1	0	0	1	5
OTU1845	2570_SEF009_Cer17	593	0	0	0	0	0	0	0	0	0	0	0	0	0	0	0	0	0	0	0	0	1	1	0	0	0	0	0	0	0	0	0	0	0	0	0	0	0	0	0	0	0	0	0	0	0	0	0
OTU1846	35601_SEF019_Cer17	593	1	0	0	1	2	3	1	2	0	0	1	2	1	0	1	0	1	2	1	1	0	0	2	0	1	3	0	4	3	8	2	0	4	0	2	1	2	2	2	7	2	0	4	4	2	0	1
OTU1847	1671_SEG018_Cer17	593	0	1	0	0	2	2	4	0	1	0	0	0	0	0	0	0	0	2	4	0	0	1	0	0	0	3	2	2	0	0	1	0	0	0	1	2	3	1	0	0	3	1	0	2	0	0	0
OTU1848	17928_SEG043_Cer17	593	0	0	0	0	0	0	0	0	0	0	0	0	0	0	0	0	0	0	0	0	0	0	0	0	0	0	0	0	0	0	0	0	0	0	0	0	0	0	0	0	0	0	0	0	0	0	0
OTU1849	184_SEG008_Cer11	592	0	0	0	0	0	0	0	0	0	0	0	0	0	0	0	0	0	0	0	0	0	0	0	0	0	0	0	0	0	0	0	0	0	0	0	0	0	0	0	0	0	0	0	0	0	0	0
OTU1850	8681_HEF003_Cer17	592	0	0	0	2	0	0	2	3	0	0	0	1	0	2	0	4	1	1	0	4	0	1	0	3	0	4	2	4	0	2	0	3	0	4	0	1	0	4	0	0	0	5	0	2	0	1	0
OTU1851	3655_HEF013_Cer17	592	0	0	8	3	7	4	9	0	2	2	2	1	0	3	6	0	4	0	6	13	1	3	7	2	7	12	7	10	0	5	3	8	0	0	1	1	1	0	0	2	0	1	0	2	1	0	5
OTU1852	373_SEG042_Cer17	591	0	0	0	0	0	1	0	1	0	0	1	0	0	0	0	0	0	0	2	0	0	0	0	0	0	1	2	0	0	0	0	1	2	0	2	1	1	5	0	1	2	0	0	0	0	0	0
OTU1853	26_HEG026_Cer17	590	0	0	0	0	0	0	0	0	0	0	0	0	0	0	0	0	0	0	0	0	0	0	0	0	0	0	0	0	0	0	0	0	0	0	0	0	0	0	0	0	0	0	0	0	0	1	0
OTU1854	361_AEG031_Cer17	589	0	0	0	0	0	0	0	0	0	0	0	0	0	0	4	0	0	0	0	0	0	0	0	0	0	0	0	0	0	0	0	0	0	0	0	0	0	0	0	0	0	0	0	0	0	0	0
OTU1855	5553_HEF044_Cer17	589	0	0	5	0	2	0	1	0	4	1	0	0	3	16	2	0	0	0	15	20	0	0	18	1	3	0	4	0	4	0	0	9	1	0	1	6	2	2	0	1	1	0	0	0	0	0	3
OTU1856	587_SEG005_Cer17	589	0	0	0	0	0	0	0	0	0	0	0	0	0	0	0	0	0	0	0	0	0	0	0	0	0	0	0	0	0	0	0	0	0	0	0	0	0	0	0	0	0	0	0	0	0	0	0
OTU1857	3876_SEF046_Cer17	589	4	0	1	0	1	1	2	1	1	0	1	1	0	0	0	0	4	0	2	0	2	3	7	2	0	0	2	1	0	0	1	0	0	0	1	2	1	2	1	0	1	1	0	0	0	0	3
OTU1858	40251_AEF025_Cer17	588	0	0	0	0	3	1	3	1	3	2	1	1	3	1	2	5	1	2	4	0	1	2	0	2	7	2	2	0	3	0	2	1	2	0	0	0	4	1	2	2	0	0	2	0	0	0	6
OTU1859	3201_SEG018_Cer17	588	0	0	0	0	0	0	0	0	0	0	0	0	0	1	0	0	1	0	0	0	0	0	0	0	0	0	0	0	0	0	0	0	1	0	0	0	0	0	0	2	0	0	0	0	0	0	0
OTU1860	5272_AEG015_Cer17	588	0	0	0	2	0	1	0	0	0	0	0	0	0	0	0	0	0	0	0	0	0	0	0	0	0	0	0	1	0	0	0	0	0	0	0	0	0	0	0	0	0	0	0	0	0	0	0
OTU1861	5004_SEG003_Cer11	588	0	0	0	1	11	0	1	0	0	0	1	0	1	0	2	0	0	0	6	1	0	1	3	0	4	0	0	3	5	1	1	0	1	1	0	0	1	0	0	2	1	0	3	0	1	0	5
OTU1862	71_SEG045_Cer17	587	1	0	4	0	2	0	5	0	0	0	0	0	0	0	0	0	0	0	0	1	0	0	0	0	0	0	0	0	0	0	0	0	0	3	0	0	0	0	0	0	0	0	0	0	0	0	1
OTU1863	8560_SEG024_Cer17	586	0	0	0	0	0	0	0	0	0	0	0	0	0	0	0	0	0	0	0	0	0	0	0	0	0	0	0	0	0	0	0	0	0	0	0	0	0	0	0	0	0	0	0	0	0	0	0
OTU1864	11900_HEG041_Cer11	586	0	0	1	0	0	2	2	0	1	2	1	1	1	0	0	2	1	2	1	0	0	0	0	0	0	2	0	0	1	1	0	1	0	0	0	0	2	1	1	3	2	2	1	2	0	3	1
OTU1865	2246_SEG019_Cer17	586	0	0	0	0	0	0	0	0	0	0	0	0	0	0	0	0	0	0	0	0	0	0	0	0	0	0	0	0	0	0	0	0	0	0	0	0	0	0	0	0	0	0	0	0	0	0	0
OTU1866	4696_AEF009_Cer11	586	1	1	7	12	10	0	0	0	6	13	0	1	2	0	9	0	27	0	3	0	0	0	2	0	0	2	11	0	0	9	11	0	2	0	3	0	11	0	5	0	4	0	2	0	1	0	2
OTU1867	1724_AEG027_Cer17	584	0	0	0	0	1	0	0	0	0	0	0	0	0	0	0	0	0	0	0	0	0	0	0	0	0	0	0	0	0	0	0	0	0	0	0	0	0	1	0	0	0	0	0	0	0	0	0
OTU1868	3249_SEG031_Cer11	584	1	0	0	0	1	1	1	0	4	1	1	1	1	0	1	1	4	1	1	4	0	0	2	2	0	3	0	2	0	0	0	1	0	0	0	0	1	1	1	2	2	0	1	0	0	1	2
OTU1869	1217_SEG039_Cer17	583	0	0	0	0	0	0	0	0	0	0	0	0	0	0	0	0	0	0	0	0	0	0	0	0	0	0	0	0	0	0	0	0	0	0	0	0	0	0	0	0	0	0	0	0	0	0	0
OTU1870	13061_HEG024_Cer11	583	0	0	2	0	1	0	1	3	2	0	5	0	0	2	5	10	4	2	3	0	0	0	5	1	9	0	1	2	1	3	1	3	1	1	2	1	4	2	2	1	1	0	0	0	0	1	1
OTU1871	8082_AEF012_Cer11	583	0	0	1	1	2	1	2	0	1	1	0	4	2	1	4	3	1	1	1	1	0	1	3	1	8	1	2	0	2	2	1	0	1	0	0	1	2	2	4	0	0	0	7	1	8	2	2
OTU1872	7020_AEF004_Cer17	583	0	0	1	0	4	5	1	1	2	2	2	4	3	5	7	3	4	3	0	4	0	0	7	1	2	4	2	6	1	6	0	0	2	1	0	1	3	3	0	1	0	0	1	1	1	1	1
OTU1873	1398_AEG038_Cer11	583	0	0	0	0	0	0	0	0	0	0	0	0	0	0	0	0	0	0	0	0	0	0	0	0	0	0	0	0	0	0	0	0	0	0	0	0	0	0	3	0	0	0	0	0	0	0	0
OTU1874	1323_SEG005_Cer17	582	0	0	0	0	0	0	0	0	0	0	0	0	0	0	0	0	0	0	0	0	0	0	0	0	0	0	0	0	0	0	0	0	0	0	0	0	0	0	0	0	0	0	0	0	0	0	0
OTU1875	2068_HEF014_Cer11	581	2	0	4	1	2	0	2	0	4	1	1	1	2	1	3	3	7	2	5	4	2	5	1	3	4	0	1	0	0	0	1	1	0	1	3	0	5	1	1	0	0	0	0	0	1	1	2
OTU1876	2162_HEF002_Cer11	581	0	0	0	1	3	0	8	1	2	1	0	2	5	0	4	2	11	0	2	0	1	0	1	0	4	1	0	0	4	0	1	1	0	0	1	0	6	1	5	1	3	1	3	0	1	1	5
OTU1877	5234_SEG008_Cer11	581	0	1	0	1	1	1	5	5	1	0	0	3	2	4	3	1	2	1	3	3	0	0	0	1	1	0	1	2	1	1	4	2	4	0	1	1	2	1	5	3	3	3	5	4	1	1	2
OTU1878	9015_AEF024_Cer17	581	0	0	0	0	0	0	6	3	1	0	1	0	0	1	5	1	0	0	1	4	0	0	0	2	1	0	1	1	2	0	2	1	0	0	1	4	3	2	1	3	3	4	1	1	0	7	0
OTU1879	5408_HEF046_Cer11	581	9	0	1	0	0	0	0	0	0	0	0	0	0	0	0	0	0	0	0	0	13	13	3	0	0	0	0	6	2	0	0	0	0	0	4	5	2	0	1	0	0	0	0	0	0	0	0
OTU1880	1933_HEG015_Cer11	581	0	0	0	0	0	0	0	0	0	0	0	0	0	0	0	0	0	0	0	0	0	0	0	0	0	0	0	0	0	0	1	0	0	0	0	0	0	0	0	0	0	0	0	0	0	0	0
OTU1881	1087_SEG001_Cer17	579	0	0	0	0	0	0	0	0	0	0	0	0	0	0	0	0	0	0	0	0	0	0	0	0	0	0	0	0	0	0	0	0	0	0	0	0	0	0	0	0	0	0	0	0	0	0	0
OTU1882	3039_AEG004_Cer17	579	0	0	0	0	0	0	0	0	0	0	0	0	0	0	0	0	0	0	0	0	0	0	0	0	0	0	0	0	0	0	0	0	0	0	0	0	0	0	0	0	0	0	0	0	0	0	0
OTU1883	1018_SEG038_Cer17	578	0	0	1	0	2	0	4	0	1	0	2	0	0	0	2	0	0	0	0	0	0	0	0	0	0	0	4	0	0	0	0	0	1	9	1	0	0	0	2	0	2	0	0	14	2	0	1
OTU1884	911_HEG035_Cer11	577	0	0	0	0	0	0	0	0	0	0	0	0	0	0	0	0	0	0	0	0	0	0	0	0	0	0	0	0	0	0	0	0	0	0	0	0	0	0	0	0	0	0	0	0	0	0	0
OTU1885	9341_SEG030_Cer17	577	0	0	0	0	1	1	5	4	2	0	0	3	2	4	0	1	4	0	0	0	0	0	0	0	0	0	0	0	0	0	1	4	7	4	3	4	13	0	3	0	2	1	5	2	0	4	4
OTU1886	3571_SEF020_Cer17	577	0	1	0	0	1	1	0	0	0	1	0	0	0	3	0	0	0	0	1	0	1	14	0	0	1	1	0	3	0	2	0	2	0	0	0	0	1	3	0	0	0	0	0	0	0	0	0
OTU1887	3461_SEG014_Cer17	577	0	0	0	0	0	0	0	0	0	0	0	0	0	0	0	0	0	0	0	0	0	0	0	0	0	0	0	0	0	0	0	0	0	0	0	0	0	0	0	0	0	0	0	0	0	0	0
OTU1888	876_SEG021_Cer17	577	0	0	3	1	0	0	1	0	0	0	0	0	0	14	0	0	0	0	0	14	0	0	0	0	6	0	2	0	0	0	0	0	0	0	0	0	0	0	0	0	0	1	0	0	0	0	0
OTU1889	2719_AEG002_Cer11	577	1	0	0	0	5	0	4	0	0	0	0	4	0	1	5	0	0	0	4	0	0	0	2	3	0	0	0	2	1	0	5	5	1	0	1	0	0	0	0	0	3	0	4	5	3	0	0
OTU1890	286_SEG020_Cer17	576	0	0	0	0	0	0	0	0	0	0	0	0	0	0	0	0	0	0	0	0	0	0	0	0	0	0	0	0	0	0	0	0	0	0	0	0	0	0	0	0	0	0	0	0	0	0	0
OTU1891	10032_SEG047_Cer17	576	0	0	0	0	0	0	0	0	0	0	0	0	0	0	0	0	0	0	0	0	0	0	0	0	0	0	0	0	0	0	0	0	0	0	0	0	0	0	0	0	0	0	0	0	0	0	0
OTU1892	68_HEG028_Cer11	576	0	0	0	0	0	0	0	0	0	0	0	0	0	0	0	0	0	0	0	0	0	0	0	0	0	0	0	0	0	0	0	0	0	0	0	0	0	0	0	0	0	0	0	0	0	0	0
OTU1893	27081_SEF030_Cer17	575	0	0	0	0	3	0	2	0	5	0	0	0	3	0	5	0	1	2	1	0	0	0	1	0	4	0	2	5	1	0	0	1	2	0	3	0	3	0	0	0	4	1	5	0	4	0	0
OTU1894	471_SEF044_Cer17	575	2	0	1	0	0	0	0	0	0	0	0	0	0	0	0	0	1	0	0	0	6	7	0	0	1	0	0	0	0	0	0	0	0	0	0	0	0	0	0	1	1	0	0	0	0	1	0
OTU1895	1216_AEG015_Cer17	574	0	0	0	0	0	0	0	0	0	0	0	0	0	0	0	0	0	0	0	0	0	0	0	0	0	0	0	0	0	0	0	0	0	0	0	0	0	0	0	0	0	0	0	0	0	0	0
OTU1896	789_HEG027_Cer17	574	0	0	0	0	0	0	0	0	0	0	0	0	0	0	0	0	0	0	0	0	0	0	0	0	0	0	0	0	0	0	0	0	0	0	0	0	0	0	0	0	0	0	0	0	0	0	0
OTU1897	8504_SEG044_Cer17	574	0	0	0	0	0	0	0	0	0	0	0	0	1	0	0	0	0	0	0	0	0	0	1	0	1	0	0	0	1	2	0	0	0	0	0	0	1	0	1	0	1	3	0	0	0	0	0
OTU1898	6789_SEF042_Cer11	574	7	0	0	0	1	0	1	0	0	0	0	0	0	0	0	0	0	0	1	0	0	4	0	0	0	0	0	0	1	0	0	2	0	0	0	0	0	0	0	0	0	0	0	0	0	0	0
OTU1899	1970_HEF041_Cer11	573	0	0	0	0	0	0	1	0	7	0	8	0	2	0	0	0	1	0	1	1	8	0	3	0	0	0	1	0	0	0	1	0	0	0	4	0	1	0	1	0	0	0	1	0	4	0	1
OTU1900	11210_HEG030_Cer11	572	0	0	0	0	0	2	3	0	2	0	2	1	0	0	0	0	0	0	3	0	0	0	0	0	1	1	0	0	0	1	1	0	1	0	1	1	1	2	0	1	3	0	1	0	1	0	1
OTU1901	11142_AEF019_Cer11	572	5	0	1	0	1	0	7	6	0	0	0	0	0	0	0	1	0	3	2	2	0	0	0	0	0	0	0	0	1	0	2	0	2	0	1	1	3	12	0	3	4	0	0	0	1	2	0
OTU1902	5289_AEG048_Cer17	570	0	0	1	0	1	0	8	1	3	0	1	1	0	0	1	3	4	2	0	1	0	0	5	0	2	1	2	0	1	3	8	0	0	1	0	0	6	3	3	5	2	2	6	1	2	0	4
OTU1903	51_SEG023_Cer11	570	0	0	0	0	0	0	0	0	0	0	0	0	0	0	0	0	0	0	0	0	0	0	0	0	0	0	0	0	0	0	0	0	0	0	0	0	0	0	0	0	0	0	0	0	0	0	0
OTU1904	13789_AEG014_Cer17	569	0	0	0	0	0	0	1	0	0	0	0	0	0	0	0	0	0	2	0	0	0	1	0	1	0	0	0	0	0	3	0	7	0	4	0	2	1	0	0	8	0	1	0	0	0	5	0
OTU1905	2715_HEF008_Cer11	569	0	0	1	3	2	0	5	3	1	1	0	1	2	6	1	0	1	0	2	1	0	0	0	0	0	0	0	4	1	5	2	1	1	6	3	0	7	9	2	4	6	6	1	0	5	4	1
OTU1906	861_AEG010_Cer17	569	0	0	1	2	0	0	0	0	0	0	0	0	0	0	0	0	0	0	0	0	0	0	0	0	0	0	0	0	0	0	0	0	0	0	0	0	0	0	0	0	0	0	0	0	0	0	0
OTU1907	36292_SEF026_Cer11	569	7	0	1	1	0	0	0	0	0	0	1	0	0	0	0	1	1	0	2	1	12	23	2	2	0	1	2	2	1	0	0	0	0	1	2	3	5	0	2	0	0	0	0	0	1	0	1
OTU1908	2481_SEF030_Cer17	568	0	22	0	0	0	0	0	1	0	0	0	3	0	0	0	0	0	0	0	0	4	18	0	0	0	0	0	1	0	0	0	0	0	0	2	0	0	1	1	10	0	1	0	0	0	0	0
OTU1909	26180_SEF016_Cer11	568	4	0	1	0	2	0	0	0	8	1	1	0	1	2	0	0	0	0	0	3	9	1	4	1	1	0	2	0	3	0	1	0	0	0	3	0	4	4	0	0	0	0	0	0	0	0	1
OTU1910	1362_SEG034_Cer11	568	0	0	0	0	0	0	0	0	0	0	0	0	0	0	0	0	0	0	0	0	0	0	0	0	0	0	0	0	0	0	0	0	0	0	0	0	0	0	0	0	0	0	0	0	0	0	0
OTU1911	23518_AEG012_Cer11	567	0	0	0	0	0	0	0	3	0	1	1	0	1	0	0	0	0	2	0	0	1	0	0	0	0	0	0	0	0	0	0	0	0	0	1	0	1	0	0	0	1	0	1	2	0	0	0
OTU1912	6302_HEG018_Cer17	567	0	0	0	0	0	2	5	0	0	0	0	0	1	0	0	0	0	1	15	0	0	0	0	0	0	0	0	4	0	6	0	1	1	0	0	0	3	0	0	0	0	0	0	0	0	0	0
OTU1913	14814_SEF021_Cer17	567	5	0	0	0	0	0	0	0	0	0	0	0	0	0	0	0	0	0	0	0	0	29	0	0	0	0	0	0	1	1	1	0	0	0	0	0	0	0	0	0	0	0	0	0	0	0	0
OTU1914	1087_HEF014_Cer17	567	3	1	0	0	0	0	0	0	0	0	2	0	1	0	1	0	1	0	0	1	21	2	2	3	6	1	10	1	0	0	0	0	0	0	1	2	2	0	1	0	0	1	1	0	0	0	0
OTU1915	155_AEG038_Cer17	567	0	0	1	0	1	0	0	0	0	0	0	1	4	0	0	0	0	0	2	0	0	0	0	0	0	0	0	0	0	0	1	0	2	0	1	0	0	0	0	0	0	0	1	0	0	0	0
OTU1916	5508_HEG034_Cer17	567	0	0	0	0	0	0	0	0	0	0	0	0	0	0	0	0	0	0	0	0	0	0	0	0	0	0	0	0	0	6	0	0	0	0	0	1	0	0	0	0	1	0	0	1	1	0	0
OTU1917	4894_HEF011_Cer11	567	0	0	0	0	0	0	0	0	0	0	0	0	0	0	0	0	0	0	0	0	0	0	0	0	0	0	0	0	0	0	0	0	0	0	0	0	0	0	0	0	0	0	0	0	0	0	0
OTU1918	2227_AEG025_Cer17	566	0	0	0	0	0	0	0	0	0	0	0	0	0	0	0	0	0	0	0	0	0	0	0	0	0	0	0	0	0	0	0	0	0	0	0	0	0	0	0	0	0	0	0	0	0	0	0
OTU1919	18_HEG010_Cer11	565	0	0	0	0	0	0	0	0	0	0	0	0	0	0	0	0	0	0	0	0	0	0	0	0	0	0	0	0	0	0	0	0	0	0	0	0	0	0	0	0	0	0	0	0	0	0	0
OTU1920	3134_AEG017_Cer17	565	0	0	0	1	1	1	0	1	0	0	0	1	0	2	0	1	1	2	0	6	0	0	0	1	0	1	0	1	0	1	0	2	0	1	0	4	0	1	0	1	0	2	0	0	0	2	0
OTU1921	724_SEG041_Cer11	565	0	0	0	0	0	0	0	0	0	0	0	0	0	0	0	1	0	0	0	0	0	0	0	0	0	0	0	0	0	0	0	0	0	0	0	0	0	0	0	0	0	0	0	0	0	0	0
OTU1922	2206_SEG016_Cer17	564	0	0	0	0	0	0	0	0	0	0	0	0	0	0	0	0	0	0	0	0	0	0	0	0	0	0	0	0	0	0	0	0	0	0	0	0	0	0	0	0	0	0	0	0	0	0	0
OTU1923	3047_AEG001_Cer11	564	2	0	0	0	6	0	2	0	0	0	1	0	1	2	2	1	1	0	2	0	1	1	3	2	2	1	1	1	3	1	3	1	3	0	4	1	0	1	3	1	1	1	5	1	0	0	2
OTU1924	594_HEG018_Cer17	563	0	0	0	0	0	0	0	0	0	0	0	0	0	0	0	0	0	0	0	0	0	0	0	0	0	0	0	0	0	0	0	0	0	0	0	0	0	0	0	0	0	0	0	0	0	0	0
OTU1925	3815_HEG042_Cer17	563	1	0	0	4	1	0	12	1	1	1	0	2	0	0	2	1	0	2	1	4	1	1	2	1	0	2	2	1	1	0	0	1	0	2	1	1	7	2	4	2	1	0	1	3	0	0	4
OTU1926	3423_HEF038_Cer17	562	0	0	0	0	0	0	1	0	4	8	0	0	0	1	2	8	5	1	1	0	0	1	0	0	0	0	0	0	0	0	1	2	0	0	3	3	3	3	0	2	0	0	0	0	0	1	0
OTU1927	51_SEG017_Cer17	562	0	0	0	0	0	0	0	0	0	0	0	0	0	0	0	0	0	0	0	0	0	0	0	0	0	0	0	1	0	0	0	0	0	0	0	0	0	0	0	0	0	0	0	0	0	0	0
OTU1928	1037_AEF034_Cer17	561	0	0	0	0	2	5	6	2	8	8	10	2	11	2	1	1	0	2	0	7	0	0	0	4	1	1	1	2	3	9	3	6	4	2	3	0	11	8	2	5	1	1	0	8	2	5	7
OTU1929	436_AEG034_Cer17	561	0	0	0	2	0	2	9	2	2	0	2	2	0	3	3	3	1	2	0	0	0	2	3	3	1	4	1	4	2	5	2	1	3	6	1	2	5	11	3	3	1	1	2	2	0	0	3
OTU1930	8851_AEG025_Cer11	561	0	0	0	0	0	0	4	2	0	0	0	1	0	0	0	2	0	1	0	0	2	0	1	2	0	1	0	0	1	0	1	0	1	1	1	0	1	2	3	3	1	2	1	8	0	0	1
OTU1931	36324_AEG027_Cer11	561	0	0	0	0	0	0	4	0	2	2	0	0	1	0	1	0	2	1	1	1	0	0	1	1	2	1	1	1	0	1	0	1	3	1	2	1	3	3	1	0	4	1	1	1	0	1	0
OTU1932	2533_SEF010_Cer17	560	1	0	0	0	0	0	0	1	0	0	0	0	0	2	0	0	2	2	0	0	0	1	0	0	2	2	1	1	0	0	0	0	0	0	0	0	0	0	0	0	0	0	0	0	0	0	0
OTU1933	11894_SEF048_Cer17	560	0	0	0	0	1	0	1	1	0	0	0	0	1	5	1	1	0	0	0	1	0	0	0	0	1	0	0	0	0	0	0	0	0	0	0	0	0	0	0	1	0	0	0	0	1	1	0
OTU1934	32729_AEG019_Cer11	560	0	0	0	0	0	0	1	0	1	0	0	0	0	0	0	0	0	0	1	1	0	0	2	0	1	0	1	1	1	0	0	0	2	0	1	1	2	0	0	0	1	1	2	0	0	0	2
OTU1935	2111_SEF025_Cer17	559	3	0	0	0	0	0	1	0	0	0	0	0	0	0	0	0	0	0	0	0	1	1	1	0	0	0	0	0	0	0	0	0	0	0	0	0	0	0	0	0	0	0	0	0	0	0	0
OTU1936	14443_SEF042_Cer17	559	0	1	8	8	4	11	2	0	2	0	1	0	0	3	2	0	3	5	1	3	0	0	1	2	9	15	1	2	0	0	0	0	0	0	11	3	1	1	0	0	0	0	0	0	0	0	6
OTU1937	361_AEG012_Cer11	559	0	0	0	0	0	0	0	0	0	0	0	0	0	0	0	0	0	0	0	0	0	0	0	3	0	0	0	0	0	0	0	0	0	0	0	1	0	0	0	0	0	0	0	0	0	0	0
OTU1938	372_SEG030_Cer11	558	0	0	0	0	0	0	0	0	0	0	0	0	0	0	0	0	0	0	0	0	0	0	0	0	0	0	0	0	0	0	0	0	0	0	0	0	0	0	0	0	0	0	0	0	0	0	0
OTU1939	329_SEF032_Cer17	558	0	0	0	0	0	0	0	0	0	0	0	0	1	0	0	0	0	0	0	0	0	0	0	0	0	0	0	0	0	0	0	0	0	0	0	0	0	0	0	0	0	0	0	0	0	0	1
OTU1940	13032_SEG003_Cer17	557	0	0	0	4	0	1	2	0	0	1	2	0	0	0	1	10	1	8	0	1	0	0	1	0	0	2	0	0	0	2	3	8	0	0	0	0	1	3	0	5	1	3	0	3	0	0	0
OTU1941	2651_SEF027_Cer11	557	3	0	1	1	3	3	4	2	3	0	1	1	1	3	0	4	2	1	1	3	0	0	2	2	1	3	5	1	2	3	0	0	0	2	0	0	3	3	4	5	0	5	0	6	0	2	4
OTU1942	1298_SEF033_Cer11	557	1	0	0	0	0	0	0	1	1	0	1	2	0	1	1	0	6	1	0	1	1	3	5	1	1	0	1	1	0	0	1	0	0	0	1	2	1	0	2	1	0	0	0	0	1	0	1
OTU1943	2450_AEG050_Cer11	557	0	0	0	0	0	0	0	0	0	0	0	0	0	0	0	0	0	0	0	0	0	0	0	0	0	0	0	0	0	0	0	0	0	0	0	0	1	0	0	0	0	0	0	0	0	0	0
OTU1944	2658_SEF034_Cer11	556	15	0	0	0	0	0	0	0	0	0	0	0	1	0	0	0	0	0	0	0	2	1	0	0	0	0	1	0	0	0	0	0	0	0	0	0	0	0	0	0	0	0	0	0	0	0	0
OTU1945	3302_AEG046_Cer17	556	0	0	0	0	0	0	0	1	0	0	0	0	0	0	0	0	0	0	0	0	0	1	0	0	0	0	0	0	0	1	0	1	0	0	0	0	0	0	0	1	0	0	0	1	0	0	0
OTU1946	11529_AEG041_Cer17	556	0	0	0	0	0	0	0	0	0	0	0	0	0	0	0	0	0	0	0	0	0	0	0	0	0	0	0	0	0	0	0	0	0	0	0	0	0	0	0	0	0	0	0	0	0	0	0
OTU1947	88_HEG003_Cer17	555	0	0	0	0	0	0	0	0	0	0	0	0	0	0	0	0	0	0	0	0	0	0	0	0	0	0	0	0	0	0	0	0	0	0	0	0	0	0	0	0	0	0	0	0	0	0	0
OTU1948	186_HEF017_Cer17	555	0	0	3	1	2	5	0	0	18	7	3	3	8	3	0	0	0	0	9	7	0	5	3	8	0	0	4	1	0	0	1	0	1	0	4	18	3	0	5	6	0	0	0	0	1	0	2
OTU1949	717_HEG042_Cer11	555	0	0	1	0	1	0	10	0	0	0	1	0	2	0	0	0	0	0	5	0	0	1	2	0	0	0	0	0	1	18	0	0	1	0	0	0	1	0	2	0	3	0	1	0	2	0	1
OTU1950	224_SEG022_Cer17	555	2	0	0	0	0	0	0	0	0	0	0	0	0	0	0	0	0	0	1	0	0	0	0	0	0	0	0	0	0	0	0	0	0	0	0	0	1	0	0	0	0	0	0	1	0	0	0
OTU1951	3324_AEG008_Cer11	554	0	0	0	0	0	1	0	0	0	0	0	0	1	0	2	0	1	0	0	0	0	0	1	0	0	0	0	0	1	0	0	1	0	0	0	0	0	1	2	0	1	0	0	0	0	0	0
OTU1952	4294_AEF029_Cer11	553	2	0	1	1	1	3	1	0	1	0	0	1	0	2	1	0	1	0	1	0	0	3	1	0	2	2	1	0	2	1	3	1	2	0	0	0	3	0	0	1	0	0	0	0	2	0	1
OTU1953	3046_HEF050_Cer17	553	0	1	6	4	4	11	3	1	0	0	0	0	0	4	4	25	2	2	2	4	0	0	0	0	2	12	6	3	2	13	2	5	0	0	0	0	0	2	0	1	2	2	0	0	3	1	7
OTU1954	309_SEG016_Cer17	552	0	0	0	0	0	0	0	0	0	0	0	0	0	0	0	0	0	0	0	0	0	0	0	0	0	0	0	0	0	0	0	0	0	0	0	0	0	0	0	0	0	0	0	0	0	0	0
OTU1955	11124_HEF009_Cer11	552	0	0	6	1	6	3	5	2	5	10	4	2	2	7	1	5	8	2	6	7	0	0	2	1	0	0	1	10	2	6	3	0	2	2	1	4	9	1	3	0	0	0	3	1	2	1	11
OTU1956	5339_HEG019_Cer17	552	0	0	0	0	0	0	0	0	0	0	0	3	1	0	3	0	1	0	0	0	0	0	0	0	0	0	0	0	0	0	35	0	0	0	0	0	0	0	0	1	1	0	0	0	5	1	0
OTU1957	16823_HEG014_Cer17	551	0	0	0	0	0	0	0	0	0	0	0	0	0	0	0	1	0	0	0	0	0	0	0	0	0	2	0	0	0	0	0	1	0	0	0	0	0	0	0	0	0	0	0	0	0	0	0
OTU1958	3789_AEF019_Cer17	549	0	0	1	3	3	6	8	1	3	1	3	3	15	8	1	3	1	4	0	10	0	0	1	11	2	2	2	1	7	11	1	13	2	4	2	3	6	13	1	3	2	4	1	2	2	2	15
OTU1959	345_SEG015_Cer17	549	0	0	1	0	0	0	0	1	0	0	0	0	0	0	0	0	0	0	1	0	1	0	0	0	0	0	2	2	0	0	0	0	0	0	0	0	0	0	1	0	0	0	0	0	0	0	1
OTU1960	3100_SEF025_Cer11	549	3	0	0	0	0	0	0	0	0	0	0	0	1	0	0	0	0	0	0	0	0	0	0	0	0	0	0	0	0	0	1	0	0	0	0	0	0	0	0	0	0	0	0	0	0	0	1
OTU1961	2443_HEG045_Cer11	549	0	0	0	0	0	0	0	0	0	0	0	0	0	0	0	0	0	0	0	0	0	0	0	0	0	0	0	0	1	0	0	0	0	0	0	0	0	0	0	0	0	0	0	0	0	0	0
OTU1962	877_HEG027_Cer11	548	0	0	0	0	0	0	0	0	0	0	0	0	0	0	0	0	0	0	0	0	0	0	0	0	0	0	0	0	0	0	0	0	0	0	0	0	0	0	0	0	0	0	0	0	0	0	0
OTU1963	9850_AEG049_Cer17	548	0	0	0	0	0	0	0	0	0	0	0	0	0	0	0	0	0	0	0	0	0	0	0	0	0	0	0	0	0	0	0	0	0	0	0	0	0	0	0	0	0	0	0	0	0	0	0
OTU1964	9410_HEG002_Cer17	548	0	0	0	0	2	0	3	0	0	0	0	0	0	0	2	2	0	0	0	0	0	0	0	0	0	0	0	0	0	1	0	1	0	0	1	0	3	0	2	1	3	0	0	0	1	0	0
OTU1965	736_HEF049_Cer11	548	0	0	2	0	1	0	3	0	4	3	3	0	0	0	4	0	0	0	0	5	0	0	14	0	3	0	1	0	1	3	2	4	0	0	7	2	3	7	0	0	0	0	0	0	0	0	6
OTU1966	87_SEG045_Cer11	548	0	0	0	0	0	0	7	18	1	0	0	0	0	0	0	1	3	0	0	0	0	0	0	0	0	0	0	0	0	0	0	0	0	0	0	0	0	0	0	0	0	0	0	0	1	0	0
OTU1967	7079_HEF026_Cer17	547	0	0	1	0	3	0	6	0	0	0	0	0	1	0	1	1	0	1	0	0	0	1	1	0	0	0	1	1	4	2	3	0	1	1	3	0	3	0	2	2	0	0	4	0	0	3	2
OTU1968	609_SEF046_Cer17	547	0	0	0	0	0	0	0	0	0	0	0	0	0	0	0	0	0	1	0	1	0	22	0	1	0	0	0	0	0	0	0	0	0	0	0	0	0	0	0	0	0	0	0	0	0	0	0
OTU1969	3551_HEG046_Cer17	547	0	0	0	0	0	0	0	0	0	0	0	0	0	0	0	0	0	0	0	0	0	0	0	0	0	0	0	0	0	0	0	0	0	0	0	0	0	0	0	0	0	0	0	0	0	0	0
OTU1970	1210_AEG016_Cer11	546	0	0	0	0	0	0	0	0	0	0	0	0	0	0	0	0	0	0	0	0	0	0	0	0	0	0	0	0	0	0	0	0	0	0	0	0	0	0	0	0	0	0	0	0	0	0	0
OTU1971	1913_SEF049_Cer17	546	0	0	0	0	0	0	0	0	0	0	0	0	0	0	0	0	0	0	0	0	0	0	0	0	0	0	0	0	0	0	0	0	0	0	0	0	0	0	0	0	0	0	0	0	0	0	0
OTU1972	4678_AEG018_Cer17	546	2	0	0	2	1	0	6	0	0	0	1	0	0	0	1	3	0	1	1	1	1	0	2	0	5	1	0	1	0	2	1	1	1	0	0	1	0	1	1	0	0	3	1	0	0	1	0
OTU1973	8037_SEG050_Cer17	546	0	0	0	0	0	0	2	0	5	0	1	0	0	0	2	0	0	0	3	1	0	9	0	0	0	0	0	0	0	0	0	6	0	0	0	0	0	0	3	4	0	0	3	0	0	6	0
OTU1974	2657_SEF043_Cer11	546	0	0	0	0	0	0	2	0	0	0	0	0	2	0	0	0	0	0	0	0	0	0	2	0	11	0	0	0	0	0	0	0	0	0	0	0	1	0	0	0	0	0	0	0	0	0	0
OTU1975	3454_AEG044_Cer11	546	1	0	0	0	2	0	0	0	2	0	0	0	0	0	1	2	0	0	2	1	2	0	2	3	2	1	0	2	0	3	1	0	0	0	1	0	0	0	0	0	0	0	0	0	0	0	0
OTU1976	6221_AEG040_Cer11	546	0	0	0	0	0	0	3	0	0	0	0	0	0	0	0	0	0	0	0	0	0	0	0	0	0	0	0	0	0	0	0	0	0	0	2	0	0	0	0	0	2	1	0	0	0	0	1
OTU1977	7539_SEG049_Cer11	545	1	0	0	0	0	0	2	1	0	0	0	1	0	1	0	0	3	1	0	0	0	1	0	1	0	0	0	1	0	0	2	1	0	1	1	1	0	1	1	1	0	0	0	0	0	0	4
OTU1978	422_SEG030_Cer17	545	0	0	0	0	0	0	0	0	0	0	0	0	0	0	0	0	0	0	0	0	0	0	0	0	0	0	0	0	0	0	0	0	0	0	0	0	0	0	0	0	0	0	0	0	0	0	0
OTU1979	28010_SEF011_Cer17	545	3	0	1	0	1	0	0	0	0	0	0	0	0	0	0	0	0	0	1	1	0	0	1	2	0	0	1	0	0	0	0	1	0	0	0	0	0	1	0	1	1	0	0	0	0	0	0
OTU1980	21069_AEG009_Cer11	544	0	0	0	0	0	0	2	2	0	0	0	2	2	2	1	1	2	0	0	0	0	0	2	0	0	0	0	0	1	1	1	0	0	2	0	1	2	0	2	4	2	4	4	0	0	0	0
OTU1981	544_AEG008_Cer17	544	1	0	0	0	1	0	0	0	0	0	0	0	0	0	0	0	0	0	0	3	0	0	0	0	0	0	0	0	0	0	0	0	0	0	0	0	0	0	0	0	0	0	0	0	0	0	1
OTU1982	6079_AEF019_Cer11	544	0	0	3	6	14	10	1	0	8	1	1	0	2	1	2	1	8	0	0	0	0	0	6	7	0	3	0	0	0	0	9	0	1	0	1	0	14	0	0	0	1	0	0	0	0	0	4
OTU1983	4592_HEF026_Cer11	543	0	1	4	4	4	1	3	1	3	0	3	3	6	9	1	2	12	3	4	7	0	0	3	1	10	1	3	1	5	7	2	5	8	1	5	3	8	1	0	1	1	0	1	0	0	0	16
OTU1984	8157_SEF025_Cer11	543	2	0	0	0	0	0	0	0	0	0	0	0	0	0	0	0	0	0	0	0	2	6	1	1	0	0	1	1	0	0	0	0	0	0	0	2	1	0	0	0	0	0	0	0	0	0	1
OTU1985	2614_SEF003_Cer11	543	8	0	1	0	0	0	0	0	2	0	0	0	0	0	1	0	0	0	1	0	0	0	0	0	0	0	0	0	0	0	0	0	0	0	0	1	0	0	0	0	0	1	0	0	0	0	0
OTU1986	940_HEF044_Cer17	542	1	0	0	7	3	0	2	11	0	0	0	0	0	0	2	0	3	0	0	0	0	0	0	0	0	0	2	0	4	0	3	7	3	0	1	0	6	11	4	0	9	0	1	0	1	0	0
OTU1987	787_SEG015_Cer11	542	0	0	0	0	0	0	0	0	0	0	0	0	0	0	0	0	0	0	0	0	0	0	0	0	1	0	0	0	0	0	0	0	0	0	0	0	0	0	0	0	0	0	0	0	0	0	0
OTU1988	151_AEG036_Cer17	542	0	0	0	0	0	0	0	0	0	0	0	0	0	0	0	0	0	0	0	0	0	0	0	0	0	0	0	0	0	0	0	0	0	0	0	1	0	0	0	0	0	0	0	0	0	0	0
OTU1989	2197_HEG028_Cer11	542	0	0	0	0	0	0	0	0	0	0	0	0	0	0	0	0	1	0	9	0	0	0	0	0	2	6	0	0	0	0	0	0	0	0	2	0	0	0	0	0	0	1	0	0	0	1	1
OTU1990	800_HEG038_Cer11	541	0	0	0	0	0	0	1	1	0	0	0	1	2	1	1	0	0	0	0	0	0	0	0	0	0	3	0	0	0	0	1	8	0	0	0	1	1	0	1	0	0	0	0	0	1	0	1
OTU1991	3123_HEG035_Cer11	541	1	0	0	0	0	0	0	0	0	0	0	0	0	0	0	0	0	0	0	0	0	0	0	0	0	0	0	0	0	0	0	0	0	0	0	0	0	1	0	1	0	0	0	0	0	0	0
OTU1992	307_HEG038_Cer11	541	0	0	1	0	5	0	0	0	0	0	0	0	1	0	0	0	1	14	0	0	0	0	0	0	7	1	0	0	0	0	0	0	3	0	0	0	0	0	3	0	0	0	0	0	0	0	0
OTU1993	901_SEF031_Cer17	540	0	160	0	0	0	0	1	0	0	0	0	0	0	0	0	0	0	0	0	0	0	106	0	6	0	0	0	0	0	1	0	1	0	0	0	0	0	0	0	0	0	0	0	0	0	0	0
OTU1994	724_HEF026_Cer17	539	0	0	2	0	0	1	3	4	0	0	5	2	3	1	1	3	4	0	4	0	1	1	1	0	4	5	4	7	5	1	0	2	1	0	1	1	2	2	5	4	1	3	3	0	5	2	5
OTU1995	130_HEF004_Cer17	539	0	0	0	0	0	0	2	0	3	0	0	32	3	0	3	0	0	0	5	0	0	0	0	0	3	0	0	0	7	0	1	0	1	0	1	3	5	40	0	26	0	0	0	38	3	1	3
OTU1996	170_AEF050_Cer17	539	0	0	0	0	3	1	0	0	0	0	0	0	0	0	5	0	6	4	3	0	0	0	1	1	0	0	0	0	0	0	0	1	0	7	0	1	1	0	0	1	0	0	0	0	2	0	0
OTU1997	299_HEG044_Cer11	538	0	0	0	0	0	0	4	0	0	0	0	0	0	0	1	2	0	0	0	0	0	0	0	0	0	0	0	0	1	0	0	8	1	5	0	0	3	2	2	5	0	0	1	1	0	5	1
OTU1998	1393_AEG021_Cer11	538	0	0	0	0	0	0	0	0	0	0	0	0	0	0	0	0	0	0	0	0	0	0	0	0	1	0	0	0	0	0	0	0	0	0	0	0	0	0	0	0	0	0	0	0	0	0	0
[truncated: 104 more rows]
[truncated: 555 more columns]
